# Supplementary material for: Drosophila immune cells transport oxygen through PPO2 protein phase transition
Source: Nature. 2024 Jun 26;631(8020):350–9. doi: 10.1038/s41586-024-07583-x (PMC11236712; doi:10.1038/s41586-024-07583-x)
Supplement: Supplementary file 3 — List of genetic backgrounds used in this study and corresponding sample sizes. List of detailed genotypes, statistical details and sample sizes used in the main figures or extended data figures. The first sheet indicates detailed genotypes and corresponding sample sizes for the main figures. The second sheet covers the Extended Data figures. The third and fourth sheets indicate statistical details of the main text and Extended Data figures, respectively. The fifth sheet describes the representative Gal4 lines used in this study and their target tissues. [file 41586_2024_7583_MOESM3_ESM.xlsx]

## Sheet: Title
		Supplementary Table 5 This table contains detailed genotypes, sample sizes, statistical details, and Gal4 driver information in main figures and extended data figures.

## Sheet: Sample size (Main Figure)
	Genotype	n	note
Fig.1a	w1118	200	dot = 20 larva
	lzr15	140
	HmlΔ-Gal4 UAS-EGFP	100
	HmlΔ-Gal4 UAS-EGFP, UAS-Notch RNAi	120
Fig.1b	w1118 5% O2	124
	lzr15 5% O2	102
	w1118 21% O2	102
	lzr15 21% O2	92
	w1118 60% O2	103
	lzr15 60% O2	85
Fig.1c	w1118 21% O2	200	dot = 20 larva
	lzr15 21% O2	140
	w1118 60% O2	200
	lzr15 60% O2	160
Fig.1d	w1118 15mm food	120	dot = 20 larva
	lzr15 15mm food	120
	w1118 3mm food	180
	lzr15 3mm food	120
Fig.1e	w1118 15mm food	102
	lzr15 15mm food	92
	w1118 3mm food	39
	lzr15 3mm food	39
Fig.1f	HmlΔ-Gal4 UAS-EGFP lz-LexA LexAop-mCherry (Hml_24h 5% O2)	26
	HmlΔ-Gal4 UAS-EGFP lz-LexA LexAop-mCherry (Hml_21% O2)	20
	HmlΔ-Gal4 UAS-EGFP lz-LexA LexAop-mCherry (Hml_24h 60%O2)	14
	HmlΔ-Gal4 UAS-EGFP lz-LexA LexAop-mCherry (lz_24h 5% O2)	18
	HmlΔ-Gal4 UAS-EGFP lz-LexA LexAop-mCherry (lz_21% O2)	20
	HmlΔ-Gal4 UAS-EGFP lz-LexA LexAop-mCherry (lz_24h 60% O2)	14
Fig.1g	HmlΔ-Gal4 UAS-EGFP lz-LexA LexAop-mCherry (Hml_21% O2)	25
	HmlΔ-Gal4 UAS-EGFP lz-LexA LexAop-mCherry (Hml_1h 5% O2)	24
	HmlΔ-Gal4 UAS-EGFP lz-LexA LexAop-mCherry (Hml_2h 5% O2)	25
	HmlΔ-Gal4 UAS-EGFP lz-LexA LexAop-mCherry (Hml_3h 5% O2)	26
	HmlΔ-Gal4 UAS-EGFP lz-LexA LexAop-mCherry (Hml_4h 5% O2)	26
	HmlΔ-Gal4 UAS-EGFP lz-LexA LexAop-mCherry (Hml_5h 5% O2)	24
	HmlΔ-Gal4 UAS-EGFP lz-LexA LexAop-mCherry (Hml_6h 5% O2)	24
	HmlΔ-Gal4 UAS-EGFP lz-LexA LexAop-mCherry (Hml_7h 5% O2)	20
	HmlΔ-Gal4 UAS-EGFP lz-LexA LexAop-mCherry (lz_21% O2)	15
	HmlΔ-Gal4 UAS-EGFP lz-LexA LexAop-mCherry (lz_1h 5% O2)	11
	HmlΔ-Gal4 UAS-EGFP lz-LexA LexAop-mCherry (lz_2h 5% O2)	11
	HmlΔ-Gal4 UAS-EGFP lz-LexA LexAop-mCherry (lz_3h 5% O2)	11
	HmlΔ-Gal4 UAS-EGFP lz-LexA LexAop-mCherry (lz_4h 5% O2)	11
	HmlΔ-Gal4 UAS-EGFP lz-LexA LexAop-mCherry (lz_5h 5% O2)	20
	HmlΔ-Gal4 UAS-EGFP lz-LexA LexAop-mCherry (lz_6h 5% O2)	17
	HmlΔ-Gal4 UAS-EGFP lz-LexA LexAop-mCherry (lz_7h 5% O2)	11
Fig.2a	tub-Gal80ts; btl-Gal4 UAS-EGFP (Pxn_21% O2)	8
	tub-Gal80ts; btl-Gal4 UAS-EGFP (Pxn_5% O2)	7
	tub-Gal80ts; btl-Gal4 UAS-EGFP, UAS-btl RNAi (Pxn_21% O2)	11
	tub-Gal80ts; btl-Gal4 UAS-EGFP, UAS-btl RNAi (Pxn_5% O2)	11
	tub-Gal80ts; btl-Gal4 UAS-EGFP (hnt_21% O2)	13
	tub-Gal80ts; btl-Gal4 UAS-EGFP (hnt_5% O2)	10
	tub-Gal80ts; btl-Gal4 UAS-EGFP, UAS-btl RNAi (hnt_21% O2)	10
	tub-Gal80ts; btl-Gal4 UAS-EGFP, UAS-btl RNAi (hnt_5% O2)	8
Fig.2b	btl-Gal4 UAS-EGFP lz-LexA LexAop-mCherry (Pxn_21% O2)	19
	btl-Gal4 UAS-EGFP lz-LexA LexAop-mCherry (Pxn_5% O2)	33
	btl-Gal4 UAS-EGFP lz-LexA LexAop-mCherry, UAS-Gtpx (Pxn_21% O2)	25
	btl-Gal4 UAS-EGFP lz-LexA LexAop-mCherry, UAS-Gtpx (Pxn_5% O2)	18
	btl-Gal4 UAS-EGFP lz-LexA LexAop-mCherry (lz_21% O2)	21
	btl-Gal4 UAS-EGFP lz-LexA LexAop-mCherry (lz_5% O2)	37
	btl-Gal4 UAS-EGFP lz-LexA LexAop-mCherry, UAS-Gtpx (lz_21% O2)	26
	btl-Gal4 UAS-EGFP lz-LexA LexAop-mCherry, UAS-Gtpx (lz_5% O2)	18
Fig.2c	lzr15; Hml>GFP 21% O2	22
	lzr15; Hml>GFP 1h 5% O2	21
	lzr15; Hml>GFP 2h 5% O2	21
	lzr15; Hml>GFP 3h 5% O2	20
	lzr15; Hml>GFP 4h 5% O2	24
Fig.2d	lz-Gal4 UAS-EGFP (Pxn_21% O2)	40
	lz-Gal4 UAS-EGFP (Pxn_5% O2)	34
	lz-Gal4 UAS-EGFP, UAS-PPO2 RNAi (Pxn_21% O2)	15
	lz-Gal4 UAS-EGFP, UAS-PPO2 RNAi (Pxn_5% O2)	17
	lz-Gal4 UAS-EGFP, UAS-CAH2 RNAi (Pxn_21% O2)	20
	lz-Gal4 UAS-EGFP, UAS-CAH2 RNAi (Pxn_5% O2)	20
	lz-Gal4 UAS-EGFP, UAS-MtnA RNAi (Pxn_21% O2)	7
	lz-Gal4 UAS-EGFP, UAS-MtnA RNAi (Pxn_5% O2)	21
	lz-Gal4 UAS-EGFP, UAS-Atox1 RNAi (Pxn_21% O2)	13
	lz-Gal4 UAS-EGFP, UAS-Atox1 RNAi (Pxn_5% O2)	10
	lz-Gal4 UAS-EGFP, UAS-Ctr1A RNAi (Pxn_21% O2)	8
	lz-Gal4 UAS-EGFP, UAS-Ctr1A RNAi (Pxn_5% O2)	8
Fig.2e	lz-Gal4 UAS-EGFP (lz_21% O2)	16
	lz-Gal4 UAS-EGFP (lz_5% O2)	13
	lz-Gal4 UAS-EGFP, UAS-PPO2 RNAi (lz_21% O2)	15
	lz-Gal4 UAS-EGFP, UAS-PPO2 RNAi (lz_5% O2)	17
	lz-Gal4 UAS-EGFP, UAS-CAH2 RNAi (lz_21% O2)	16
	lz-Gal4 UAS-EGFP, UAS-CAH2 RNAi (lz_5% O2)	20
	lz-Gal4 UAS-EGFP, UAS-MtnA RNAi (lz_21% O2)	9
	lz-Gal4 UAS-EGFP, UAS-MtnA RNAi (lz_5% O2)	21
	lz-Gal4 UAS-EGFP, UAS-Atox1 RNAi (lz_21% O2)	13
	lz-Gal4 UAS-EGFP, UAS-Atox1 RNAi (lz_5% O2)	10
	lz-Gal4 UAS-EGFP, UAS-Ctr1A RNAi (lz_21% O2)	10
	lz-Gal4 UAS-EGFP, UAS-Ctr1A RNAi (lz_5% O2)	8
Fig.3c	w1118 _total	14
Fig.3d	w1118 _circulation	16
	w1118 _ sessile	8
Fig.3e	w1118	5
	eater1	11
Fig.3f	w1118 _21% O2	14
	w1118 _0.1% O2	5
Fig.3i	w1118 _pH7.5	8
	w1118 _pH5.5	4
Fig.3j	Notch-Gal4	9
	Notch-Gal4, UAS-CAH2	9
	Notch-Gal4, UAS-Ctr1A RNAi	8
Fig.3k	w1118 _control	12
	w1118 _BCS 200uM	9
Fig.4a	w1118 _21% O2	14
	w1118 _1h 5% O2	6
	w1118 _2h 5% O2	6
	w1118 _3h 5% O2	8
	w1118 _4h 5% O2	5
	w1118 _5h 5% O2	5
	w1118 _6h 5% O2	5
	w1118 _7h 5% O2	6
	w1118 _8h 5% O2	5
	w1118 _9h 5% O2	5
	w1118 _10h 5% O2	5
	w1118 _11h 5% O2	6
	w1118 _12h 5% O2	5
Fig.4d	lz-LexA LexAop-mCherry_21% O2	11
	lz-LexA LexAop-mCherry_1h 5% O2	14
	lz-LexA LexAop-mCherry_2h 5% O2	17
	lz-LexA LexAop-mCherry_3h 5% O2	10
Fig.4e	lz-Gal4,20XUAS-6XmCherry-HA_21% O2	11
	lz-Gal4,20XUAS-6XmCherry-HA_3h 5% O2	8
	lz-Gal4,20XUAS-6XmCherry-HA, UAS-CAH2 RNAi_21% O2	11
	lz-Gal4,20XUAS-6XmCherry-HA, UAS-CAH2 RNAi_3h 5% O2	8
	Notch-Gal4_21% O2	4
Fig.4f	Notch-Gal4_4h 5% O2	6
	Notch-Gal4, UAS-CAH2 RNAi_21% O2	5
	Notch-Gal4, UAS-CAH2 RNAi_4h 5% O2	8
Fig.4g	btl-Gal4	13
	btl-Gal4, UAS-Gtpx	16
Fig.4h	Notch-Gal4 UAS-nlsTimer_circulation 21% O2	66
	Notch-Gal4 UAS-nlsTimer_sessile 21% O2	65
	Notch-Gal4 UAS-nlsTimer_circulation 5% O2	34
	Notch-Gal4 UAS-nlsTimer_sessile 5% O2	53
	PPO2Δ, Notch-Gal4 UAS-nlsTimer _circulation 5% O2	31
	PPO2Δ, Notch-Gal4 UAS-nlsTimer _sessile 5% O2	29
Fig.5b	hs-gal4 UAS-nlsTimer _21% O2	80
	hs-gal4 UAS-nlsTimer _5% O2	89
	PPO2Δ, hs-gal4 UAS-nlsTimer _ 21% O2	103
Fig.5d	w1118 _21% O2	146
	w1118 _5% O2	125
	PPO2Δ _21% O2	155
	PPO2Δ _60% O2	174
	PPO2Δ, Notch-Gal4 UAS-PPO2 _21% O2	130
	PPO2Δ, Notch-Gal4 UAS-PPO2H369N _21% O2	112
Fig.5e	w1118 _21% O2	150	dot = 30 larva
	w1118 _5% O2	210
	PPO2Δ_21% O2	240
	PPO2Δ_5% O2	300
Fig.5f	w1118 _5% O2	16
	w1118 _21% O2	30
	w1118 _60% O2	30
	PPO2Δ _5% O2	20
	PPO2Δ _21% O2	29
	PPO2Δ _60% O2	31
Fig.5g	w1118 _15mm food	210	dot = 30 larva
	w1118_3mm food	300
	PPO2Δ _15mm food	210
	PPO2Δ _3mm food	240
Fig.5h	w1118 _15mm food	24
	w1118_3mm food	39
	PPO2Δ _15mm food	14
	PPO2Δ _3mm food	20

## Sheet: Sample size (Extended Data)
	Genotype	n	note
Extended Data Fig.1a	HmlΔ-Gal4 UAS-GFP lz-LexA LexAop-mCherry	27
	HmlΔ-Gal4 UAS-GFP lz-LexA LexAop-mCherry, UAS-Notch RNAi	26
Extended Data Fig.1b	HmlΔ-Gal4 UAS-EGFP	90
	HmlΔ-Gal4 UAS-EGFP, Notch RNAi	98
Extended Data Fig.1i	HmlΔ-Gal4 UAS-EGFP lz-LexA LexAop-mCherry (Hml_21% O2)	19
	HmlΔ-Gal4 UAS-EGFP lz-LexA LexAop-mCherry (Hml_5% O2)	12
	HmlΔ-Gal4 UAS-EGFP lz-LexA LexAop-mCherry (Lz_21% O2)	19
	HmlΔ-Gal4 UAS-EGFP lz-LexA LexAop-mCherry (Lz_5% O2)	12
Extended Data Fig.1k	HmlΔ-Gal4 UAS-EGFP lz-LexA LexAop-mCherry (21% O2)	12
	HmlΔ-Gal4 UAS-EGFP lz-LexA LexAop-mCherry (4h 5% O2)	13
Extended Data Fig.1l	HmlΔ-Gal4 UAS-EGFP lz-LexA LexAop-mCherry (Lz_21% O2)	13
	HmlΔ-Gal4 UAS-EGFP lz-LexA LexAop-mCherry (Lz_ 4h 5% O2)	20
	HmlΔ-Gal4 UAS-EGFP lz-LexA LexAop-mCherry (Lz_ 12h 5% O2)	15
	HmlΔ-Gal4 UAS-EGFP lz-LexA LexAop-mCherry (Lz_ 24h 5% O2)	17
	HmlΔ-Gal4 UAS-EGFP lz-LexA LexAop-mCherry (Lz_ 4h 60% O2)	18
	HmlΔ-Gal4 UAS-EGFP lz-LexA LexAop-mCherry (Lz_ 12h 60% O2)	15
	HmlΔ-Gal4 UAS-EGFP lz-LexA LexAop-mCherry (Lz_ 24h 60% O2)	18
Extended Data Fig.1p	HmlΔ-Gal4 UAS-EGFP lz-LexA LexAop-mCherry (Lz_21% O2) Sessile	11
	HmlΔ-Gal4 UAS-EGFP lz-LexA LexAop-mCherry (Lz_1h 5% O2) Sessile	9
	HmlΔ-Gal4 UAS-EGFP lz-LexA LexAop-mCherry (Lz_4h 5% O2) Sessile	11
	HmlΔ-Gal4 UAS-EGFP lz-LexA LexAop-mCherry (Lz_7h 5% O2) Sessile	17
	HmlΔ-Gal4 UAS-EGFP lz-LexA LexAop-mCherry (Lz_24h 5% O2) Sessile	11					`
	HmlΔ-Gal4 UAS-EGFP lz-LexA LexAop-mCherry (Hml_21% O2) Sessile	12
	HmlΔ-Gal4 UAS-EGFP lz-LexA LexAop-mCherry (Hml_1h 5% O2) Sessile	9
	HmlΔ-Gal4 UAS-EGFP lz-LexA LexAop-mCherry (Hml_4h 5% O2) Sessile	11
	HmlΔ-Gal4 UAS-EGFP lz-LexA LexAop-mCherry (Hml_7h 5% O2) Sessile	17
	HmlΔ-Gal4 UAS-EGFP lz-LexA LexAop-mCherry (Hml_24h 5% O2) Sessile	12
Extended Data Fig.2a	HmlΔ-Gal4 UAS-EGFP lz-LexA LexAop-mCherry (Hml_21% O2) Circulation	25
	HmlΔ-Gal4 UAS-EGFP lz-LexA LexAop-mCherry (Hml_1h 5% O2) Circulation	24
	HmlΔ-Gal4 UAS-EGFP lz-LexA LexAop-mCherry (Hml_2h 5% O2) Circulation	25
	HmlΔ-Gal4 UAS-EGFP lz-LexA LexAop-mCherry (Hml_3h 5% O2) Circulation	26
	HmlΔ-Gal4 UAS-EGFP lz-LexA LexAop-mCherry (Hml_4h 5% O2) Circulation	26
	HmlΔ-Gal4 UAS-EGFP lz-LexA LexAop-mCherry (Hml_5h 5% O2) Circulation	24
	HmlΔ-Gal4 UAS-EGFP lz-LexA LexAop-mCherry (Hml_6h 5% O2) Circulation	24
	HmlΔ-Gal4 UAS-EGFP lz-LexA LexAop-mCherry (Hml_7h 5% O2) Circulation	20
	HmlΔ-Gal4 UAS-EGFP lz-LexA LexAop-mCherry (Hml_8h 5% O2) Circulation	22
	HmlΔ-Gal4 UAS-EGFP lz-LexA LexAop-mCherry (Hml_9h 5% O2) Circulation	15
	HmlΔ-Gal4 UAS-EGFP lz-LexA LexAop-mCherry (Hml_10h 5% O2) Circulation	10
	HmlΔ-Gal4 UAS-EGFP lz-LexA LexAop-mCherry (Hml_11h 5% O2) Circulation	10
	HmlΔ-Gal4 UAS-EGFP lz-LexA LexAop-mCherry (Hml_12h 5% O2) Circulation	13
	HmlΔ-Gal4 UAS-EGFP lz-LexA LexAop-mCherry (Hml_13h 5% O2) Circulation	21
	HmlΔ-Gal4 UAS-EGFP lz-LexA LexAop-mCherry (Hml_14h 5% O2) Circulation	22
	HmlΔ-Gal4 UAS-EGFP lz-LexA LexAop-mCherry (Hml_15h 5% O2) Circulation	24
	HmlΔ-Gal4 UAS-EGFP lz-LexA LexAop-mCherry (Hml_16h 5% O2) Circulation	21
	HmlΔ-Gal4 UAS-EGFP lz-LexA LexAop-mCherry (Hml_17h 5% O2) Circulation	24
	HmlΔ-Gal4 UAS-EGFP lz-LexA LexAop-mCherry (Hml_18h 5% O2) Circulation	20
	HmlΔ-Gal4 UAS-EGFP lz-LexA LexAop-mCherry (Hml_19h 5% O2) Circulation	22
	HmlΔ-Gal4 UAS-EGFP lz-LexA LexAop-mCherry (Hml_20h 5% O2) Circulation	22
	HmlΔ-Gal4 UAS-EGFP lz-LexA LexAop-mCherry (Hml_21h 5% O2) Circulation	21
	HmlΔ-Gal4 UAS-EGFP lz-LexA LexAop-mCherry (Hml_22h 5% O2) Circulation	10
	HmlΔ-Gal4 UAS-EGFP lz-LexA LexAop-mCherry (Hml_23h 5% O2) Circulation	9
	HmlΔ-Gal4 UAS-EGFP lz-LexA LexAop-mCherry (Hml_24h 5% O2) Circulation	10
Extended Data Fig.2b	HmlΔ-Gal4 UAS-EGFP lz-LexA LexAop-mCherry (Lz_21% O2) Circulation	27
	HmlΔ-Gal4 UAS-EGFP lz-LexA LexAop-mCherry (Lz_1h 5% O2) Circulation	11
	HmlΔ-Gal4 UAS-EGFP lz-LexA LexAop-mCherry (Lz_2h 5% O2) Circulation	11
	HmlΔ-Gal4 UAS-EGFP lz-LexA LexAop-mCherry (Lz_3h 5% O2) Circulation	11
	HmlΔ-Gal4 UAS-EGFP lz-LexA LexAop-mCherry (Lz_4h 5% O2) Circulation	11
	HmlΔ-Gal4 UAS-EGFP lz-LexA LexAop-mCherry (Lz_5h 5% O2) Circulation	20
	HmlΔ-Gal4 UAS-EGFP lz-LexA LexAop-mCherry (Lz_6h 5% O2) Circulation	17
	HmlΔ-Gal4 UAS-EGFP lz-LexA LexAop-mCherry (Lz_7h 5% O2) Circulation	11
	HmlΔ-Gal4 UAS-EGFP lz-LexA LexAop-mCherry (Lz_8h 5% O2) Circulation	10
	HmlΔ-Gal4 UAS-EGFP lz-LexA LexAop-mCherry (Lz_9h 5% O2) Circulation	10
	HmlΔ-Gal4 UAS-EGFP lz-LexA LexAop-mCherry (Lz_10h 5% O2) Circulation	10
	HmlΔ-Gal4 UAS-EGFP lz-LexA LexAop-mCherry (Lz_11h 5% O2) Circulation	8
	HmlΔ-Gal4 UAS-EGFP lz-LexA LexAop-mCherry (Lz_12h 5% O2) Circulation	7
	HmlΔ-Gal4 UAS-EGFP lz-LexA LexAop-mCherry (Lz_13h 5% O2) Circulation	7
	HmlΔ-Gal4 UAS-EGFP lz-LexA LexAop-mCherry (Lz_14h 5% O2) Circulation	8
	HmlΔ-Gal4 UAS-EGFP lz-LexA LexAop-mCherry (Lz_15h 5% O2) Circulation	7
	HmlΔ-Gal4 UAS-EGFP lz-LexA LexAop-mCherry (Lz_16h 5% O2) Circulation	9
	HmlΔ-Gal4 UAS-EGFP lz-LexA LexAop-mCherry (Lz_17h 5% O2) Circulation	9
	HmlΔ-Gal4 UAS-EGFP lz-LexA LexAop-mCherry (Lz_18h 5% O2) Circulation	8
	HmlΔ-Gal4 UAS-EGFP lz-LexA LexAop-mCherry (Lz_19h 5% O2) Circulation	6
	HmlΔ-Gal4 UAS-EGFP lz-LexA LexAop-mCherry (Lz_20h 5% O2) Circulation	6
	HmlΔ-Gal4 UAS-EGFP lz-LexA LexAop-mCherry (Lz_21h 5% O2) Circulation	8
	HmlΔ-Gal4 UAS-EGFP lz-LexA LexAop-mCherry (Lz_22h 5% O2) Circulation	8
	HmlΔ-Gal4 UAS-EGFP lz-LexA LexAop-mCherry (Lz_23h 5% O2) Circulation	8
	HmlΔ-Gal4 UAS-EGFP lz-LexA LexAop-mCherry (Lz_24h 5% O2) Circulation	6
Extended Data Fig.2c	HmlΔ-Gal4 UAS-EGFP lz-LexA LexAop-mCherry (Hml_21% O2) Total	23
	HmlΔ-Gal4 UAS-EGFP lz-LexA LexAop-mCherry (Hml_1h 5% O2) Total	16
	HmlΔ-Gal4 UAS-EGFP lz-LexA LexAop-mCherry (Hml_2h 5% O2) Total	23
	HmlΔ-Gal4 UAS-EGFP lz-LexA LexAop-mCherry (Hml_3h 5% O2) Total	26
	HmlΔ-Gal4 UAS-EGFP lz-LexA LexAop-mCherry (Hml_4h 5% O2) Total	15
	HmlΔ-Gal4 UAS-EGFP lz-LexA LexAop-mCherry (Hml_5h 5% O2) Total	22
	HmlΔ-Gal4 UAS-EGFP lz-LexA LexAop-mCherry (Hml_6h 5% O2) Total	23
	HmlΔ-Gal4 UAS-EGFP lz-LexA LexAop-mCherry (Hml_7h 5% O2) Total	23
	HmlΔ-Gal4 UAS-EGFP lz-LexA LexAop-mCherry (Hml_8h 5% O2) Total	23
	HmlΔ-Gal4 UAS-EGFP lz-LexA LexAop-mCherry (Hml_9h 5% O2) Total	12
	HmlΔ-Gal4 UAS-EGFP lz-LexA LexAop-mCherry (Hml_10h 5% O2) Total	9
	HmlΔ-Gal4 UAS-EGFP lz-LexA LexAop-mCherry (Hml_11h 5% O2) Total	10
	HmlΔ-Gal4 UAS-EGFP lz-LexA LexAop-mCherry (Hml_12h 5% O2) Total	13
	HmlΔ-Gal4 UAS-EGFP lz-LexA LexAop-mCherry (Hml_13h 5% O2) Total	24
	HmlΔ-Gal4 UAS-EGFP lz-LexA LexAop-mCherry (Hml_14h 5% O2) Total	24
	HmlΔ-Gal4 UAS-EGFP lz-LexA LexAop-mCherry (Hml_15h 5% O2) Total	24
	HmlΔ-Gal4 UAS-EGFP lz-LexA LexAop-mCherry (Hml_16h 5% O2) Total	22
	HmlΔ-Gal4 UAS-EGFP lz-LexA LexAop-mCherry (Hml_17h 5% O2) Total	23
	HmlΔ-Gal4 UAS-EGFP lz-LexA LexAop-mCherry (Hml_18h 5% O2) Total	20
	HmlΔ-Gal4 UAS-EGFP lz-LexA LexAop-mCherry (Hml_19h 5% O2) Total	22
	HmlΔ-Gal4 UAS-EGFP lz-LexA LexAop-mCherry (Hml_20h 5% O2) Total	19
	HmlΔ-Gal4 UAS-EGFP lz-LexA LexAop-mCherry (Hml_21h 5% O2) Total	20
	HmlΔ-Gal4 UAS-EGFP lz-LexA LexAop-mCherry (Hml_22h 5% O2) Total	11
	HmlΔ-Gal4 UAS-EGFP lz-LexA LexAop-mCherry (Hml_23h 5% O2) Total	11
	HmlΔ-Gal4 UAS-EGFP lz-LexA LexAop-mCherry (Hml_24h 5% O2) Total	10
Extended Data Fig.2d	HmlΔ-Gal4 UAS-EGFP lz-LexA LexAop-mCherry (Lz_21% O2) Total	14
	HmlΔ-Gal4 UAS-EGFP lz-LexA LexAop-mCherry (Lz_1h 5% O2) Total	9
	HmlΔ-Gal4 UAS-EGFP lz-LexA LexAop-mCherry (Lz_2h 5% O2) Total	9
	HmlΔ-Gal4 UAS-EGFP lz-LexA LexAop-mCherry (Lz_3h 5% O2) Total	8
	HmlΔ-Gal4 UAS-EGFP lz-LexA LexAop-mCherry (Lz_4h 5% O2) Total	9
	HmlΔ-Gal4 UAS-EGFP lz-LexA LexAop-mCherry (Lz_5h 5% O2) Total	8
	HmlΔ-Gal4 UAS-EGFP lz-LexA LexAop-mCherry (Lz_6h 5% O2) Total	8
	HmlΔ-Gal4 UAS-EGFP lz-LexA LexAop-mCherry (Lz_7h 5% O2) Total	8
	HmlΔ-Gal4 UAS-EGFP lz-LexA LexAop-mCherry (Lz_8h 5% O2) Total	8
	HmlΔ-Gal4 UAS-EGFP lz-LexA LexAop-mCherry (Lz_9h 5% O2) Total	8
	HmlΔ-Gal4 UAS-EGFP lz-LexA LexAop-mCherry (Lz_10h 5% O2) Total	8
	HmlΔ-Gal4 UAS-EGFP lz-LexA LexAop-mCherry (Lz_11h 5% O2) Total	8
	HmlΔ-Gal4 UAS-EGFP lz-LexA LexAop-mCherry (Lz_12h 5% O2) Total	8
	HmlΔ-Gal4 UAS-EGFP lz-LexA LexAop-mCherry (Lz_13h 5% O2) Total	8
	HmlΔ-Gal4 UAS-EGFP lz-LexA LexAop-mCherry (Lz_14h 5% O2) Total	8
	HmlΔ-Gal4 UAS-EGFP lz-LexA LexAop-mCherry (Lz_15h 5% O2) Total	8
	HmlΔ-Gal4 UAS-EGFP lz-LexA LexAop-mCherry (Lz_16h 5% O2) Total	8
	HmlΔ-Gal4 UAS-EGFP lz-LexA LexAop-mCherry (Lz_17h 5% O2) Total	9
	HmlΔ-Gal4 UAS-EGFP lz-LexA LexAop-mCherry (Lz_18h 5% O2) Total	8
	HmlΔ-Gal4 UAS-EGFP lz-LexA LexAop-mCherry (Lz_19h 5% O2) Total	7
	HmlΔ-Gal4 UAS-EGFP lz-LexA LexAop-mCherry (Lz_20h 5% O2) Total	8
	HmlΔ-Gal4 UAS-EGFP lz-LexA LexAop-mCherry (Lz_21h 5% O2) Total	7
	HmlΔ-Gal4 UAS-EGFP lz-LexA LexAop-mCherry (Lz_22h 5% O2) Total	8
	HmlΔ-Gal4 UAS-EGFP lz-LexA LexAop-mCherry (Lz_23h 5% O2) Total	8
	HmlΔ-Gal4 UAS-EGFP lz-LexA LexAop-mCherry (Lz_24h 5% O2) Total	8
Extended Data Fig.2e	HmlΔ-Gal4 UAS-EGFP lz-LexA LexAop-mCherry (Hml_21% O2) Circulation	18
	HmlΔ-Gal4 UAS-EGFP lz-LexA LexAop-mCherry (Hml_1h 0.1% O2) Circulation	7
	HmlΔ-Gal4 UAS-EGFP lz-LexA LexAop-mCherry (Hml_2h 0.1% O2) Circulation	6
	HmlΔ-Gal4 UAS-EGFP lz-LexA LexAop-mCherry (Hml_3h 0.1% O2) Circulation	7
	HmlΔ-Gal4 UAS-EGFP lz-LexA LexAop-mCherry (Hml_4h 0.1% O2) Circulation	6
	HmlΔ-Gal4 UAS-EGFP lz-LexA LexAop-mCherry (Hml_5h 0.1% O2) Circulation	6
	HmlΔ-Gal4 UAS-EGFP lz-LexA LexAop-mCherry (Hml_6h 0.1% O2) Circulation	5
	HmlΔ-Gal4 UAS-EGFP lz-LexA LexAop-mCherry (Lz_21% O2) Circulation	20
	HmlΔ-Gal4 UAS-EGFP lz-LexA LexAop-mCherry (Lz_1h 0.1% O2) Circulation	13
	HmlΔ-Gal4 UAS-EGFP lz-LexA LexAop-mCherry (Lz_2h 0.1% O2) Circulation	14
	HmlΔ-Gal4 UAS-EGFP lz-LexA LexAop-mCherry (Lz_3h 0.1% O2) Circulation	18
	HmlΔ-Gal4 UAS-EGFP lz-LexA LexAop-mCherry (Lz_4h 0.1% O2) Circulation	15
	HmlΔ-Gal4 UAS-EGFP lz-LexA LexAop-mCherry (Lz_5h 0.1% O2) Circulation	17
	HmlΔ-Gal4 UAS-EGFP lz-LexA LexAop-mCherry (Lz_6h 0.1% O2) Circulation	18
Extended Data Fig.2f	HmlΔ-Gal4 UAS-EGFP lz-LexA LexAop-mCherry (Hml_21% O2) Circulation	14
	HmlΔ-Gal4 UAS-EGFP lz-LexA LexAop-mCherry (Hml_1h 60% O2) Circulation	10
	HmlΔ-Gal4 UAS-EGFP lz-LexA LexAop-mCherry (Hml_2h 60% O2) Circulation	10
	HmlΔ-Gal4 UAS-EGFP lz-LexA LexAop-mCherry (Hml_3h 60% O2) Circulation	9
	HmlΔ-Gal4 UAS-EGFP lz-LexA LexAop-mCherry (Hml_4h 60% O2) Circulation	7
	HmlΔ-Gal4 UAS-EGFP lz-LexA LexAop-mCherry (Hml_5h 60% O2) Circulation	9
	HmlΔ-Gal4 UAS-EGFP lz-LexA LexAop-mCherry (Hml_6h 60% O2) Circulation	6
	HmlΔ-Gal4 UAS-EGFP lz-LexA LexAop-mCherry (Lz_21% O2) Circulation	14
	HmlΔ-Gal4 UAS-EGFP lz-LexA LexAop-mCherry (Lz_1h 60% O2) Circulation	10
	HmlΔ-Gal4 UAS-EGFP lz-LexA LexAop-mCherry (Lz_2h 60% O2) Circulation	11
	HmlΔ-Gal4 UAS-EGFP lz-LexA LexAop-mCherry (Lz_3h 60% O2) Circulation	9
	HmlΔ-Gal4 UAS-EGFP lz-LexA LexAop-mCherry (Lz_4h 60% O2) Circulation	7
	HmlΔ-Gal4 UAS-EGFP lz-LexA LexAop-mCherry (Lz_5h 60% O2) Circulation	9
	HmlΔ-Gal4 UAS-EGFP lz-LexA LexAop-mCherry (Lz_6h 60% O2) Circulation	6
Extended Data Fig.2i	HmlΔ-dsRed btl-Gal4 UAS-EGFP_21% O2	10
	HmlΔ-dsRed btl-Gal4 UAS-EGFP_5% O2	13
	lz-LexA LexAop-mCherry btl-Gal4 UAS-EGFP_21% O2	10
	lz-LexA LexAop-mCherry btl-Gal4 UAS-EGFP_5% O2	16
	HmlΔ-LexA LexAop-mCherry 21-7-Gal4 UAS-mCD8::GFP_21% O2	13
	HmlΔ-LexA LexAop-mCherry21-7-Gal4 UAS-mCD8::GFP_5% O2	17
	lz-LexA LexAop-mCherry 21-7-Gal4 UAS-mCD8::GFP_21% O2	9
	lz-LexA LexAop-mCherry 21-7-Gal4 UAS-mCD8::GFP_5% O2	11
Extended Data Fig.3c	HmlΔ-dsRed OK72-Gal4 UAS-mCD8::GFP (21% O2)	10
	HmlΔ-dsRed OK72-Gal4 UAS-mCD8::GFP (4h 5% O2)	10
	lz-LexA LexAop-mCherry OK72-Gal4 UAS-mCD8::GFP (21% O2)	11
	lz-LexA LexAop-mCherry OK72-Gal4 UAS-mCD8::GFP (4h 5% O2)	10
Extended Data Fig.3d	btl-Gal4 UAS-EGFP (21% O2)	11
	btl-Gal4 UAS-EGFP (4h 5% O2)	14
	21-7-Gal4 UAS-mCD8::GFP (21% O2)	14
	21-7-Gal4 UAS-mCD8::GFP (4h 5% O2)	11
Extended Data Fig.3e	21-7-Gal4 UAS-mCD8::GFP (Pxn_21% O2)	7
	21-7-Gal4 UAS-mCD8::GFP (Pxn_4h 5% O2)	7
	21-7-Gal4 UAS-mCD8::GFP, UAS-shits (Pxn_21% O2)	10
	21-7-Gal4 UAS-mCD8::GFP, UAS-shits (Pxn_4h 5% O2)	10
	21-7-Gal4 UAS-mCD8::GFP (Lz_21% O2)	13
	21-7-Gal4 UAS-mCD8::GFP (Lz_4h 5% O2)	15
	21-7-Gal4 UAS-mCD8::GFP, UAS-shits (Lz_21% O2)	11
	21-7-Gal4 UAS-mCD8::GFP, UAS-shits (Lz_4h 5% O2)	17
Extended Data Fig.3f	HmlΔ-Gal4 UAS-EGFP (21% O2)	23
	HmlΔ-Gal4 UAS-EGFP (4h 5% O2)	20
	HmlΔ-Gal4 UAS-EGFP, UAS-Punt RNAi (21% O2)	11
	HmlΔ-Gal4 UAS-EGFP, UAS-Punt RNAi (4h 5% O2)	15
	HmlΔ-Gal4 UAS-EGFP, UAS-Baboon RNAi (21% O2)	18
	HmlΔ-Gal4 UAS-EGFP, UAS-Baboon RNAi (4h 5% O2)	22
	HmlΔ-Gal4 UAS-EGFP, UAS-dSmad2 RNAi (21% O2)	17
	HmlΔ-Gal4 UAS-EGFP, UAS-dSmad2 RNAi (4h 5% O2)	14
Extended Data Fig.3g	lz-Gal4 UAS-EGFP (21% O2)	18
	lz-Gal4 UAS-EGFP (4h 5% O2)	18
	lz-Gal4 UAS-EGFP, UAS-Punt RNAi (21% O2)	18
	lz-Gal4 UAS-EGFP, UAS-Punt RNAi (4h 5% O2)	17
	lz-Gal4 UAS-EGFP, UAS-Baboon RNAi (21% O2)	17
	lz-Gal4 UAS-EGFP, UAS-Baboon RNAi (4h 5% O2)	9
	lz-Gal4 UAS-EGFP, UAS-dSmad2 RNAi (21% O2)	11
	lz-Gal4 UAS-EGFP, UAS-dSmad2 RNAi (4h 5% O2)	9
Extended Data Fig.3h	OK72-Gal4 UAS-mCD8::GFP (Pxn_21% O2)	8
	OK72-Gal4 UAS-mCD8::GFP (Pxn_4h 5% O2)	9
	OK72-Gal4 UAS-mCD8::GFP, UAS-EGFR RNAi (Pxn_21% O2)	11
	OK72-Gal4 UAS-mCD8::GFP, UAS-EGFR RNAi (Pxn_4h 5% O2)	11
	OK72-Gal4 UAS-mCD8::GFP (Lz_21% O2)	14
	OK72-Gal4 UAS-mCD8::GFP (Lz_4h 5% O2)	11
	OK72-Gal4 UAS-mCD8::GFP, UAS-EGFR RNAi (Lz_21% O2)	12
	OK72-Gal4 UAS-mCD8::GFP, UAS-EGFR RNAi (Lz_4h 5% O2)	11
Extended Data Fig.3j	lz-LexA LexAop-mCherry 21-7-Gal4 UAS-mCD8::GFP (Pxn_21% O2)	8
	lz-LexA LexAop-mCherry 21-7-Gal4 UAS-mCD8::GFP (Pxn_4h 5% O2)	8
	lz-LexA LexAop-mCherry 21-7-Gal4 UAS-mCD8::GFP, UAS bnl RNAi (Pxn_21% O2)	9
	lz-LexA LexAop-mCherry 21-7-Gal4 UAS-mCD8::GFP, UAS bnl RNAi (Pxn_4h 5% O2)	7
	lz-LexA LexAop-mCherry 21-7-Gal4 UAS-mCD8::GFP (Lz_21% O2)	8
	lz-LexA LexAop-mCherry 21-7-Gal4 UAS-mCD8::GFP (Lz_4h 5% O2)	8
	lz-LexA LexAop-mCherry 21-7-Gal4 UAS-mCD8::GFP, UAS bnl RNAi (Lz_21% O2)	8
	lz-LexA LexAop-mCherry 21-7-Gal4 UAS-mCD8::GFP, UAS bnl RNAi (Lz_4h 5% O2)	8
Extended Data Fig.3k	PPO1-Gal4 (Pxn_21% O2)	7
	PPO1-Gal4 (Pxn_4h 5% O2)	7
	PPO1-Gal4, UAS-bnl RNAi (Pxn_21% O2)	7
	PPO1-Gal4, UAS-bnl RNAi (Pxn_4h 5% O2)	7
	PPO1-Gal4 (Lz_21% O2)	7
	PPO1-Gal4 (Lz_4h 5% O2)	7
	PPO1-Gal4, UAS-bnl RNAi (Lz_21% O2)	7
	PPO1-Gal4, UAS-bnl RNAi (Lz_4h 5% O2)	7
Extended Data Fig.3n	tub-Orp1 roGFP2(Cyto) (21% O2)	14
	tub-Orp1 roGFP2(Cyto) (4h 5% O2)	13
Extended Data Fig.3o	btl-Gal4 UAS-EGFP lz-LexA LexAop-mCherry (Pxn_21% O2)	19
	btl-Gal4 UAS-EGFP lz-LexA LexAop-mCherry (Pxn_4h 5% O2)	20
	btl-Gal4 UAS-EGFP lz-LexA LexAop-mCherry, UAS-Duox RNAi (Pxn_21% O2)	20
	btl-Gal4 UAS-EGFP lz-LexA LexAop-mCherry, UAS-Duox RNAi (Pxn_4h 5% O2)	20
	btl-Gal4 UAS-EGFP lz-LexA LexAop-mCherry(Lz_21% O2)	19
	btl-Gal4 UAS-EGFP lz-LexA LexAop-mCherry (Lz_4h 5% O2)	18
	btl-Gal4 UAS-EGFP lz-LexA LexAop-mCherry, UAS-Duox RNAi (Lz_21% O2)	19
	btl-Gal4 UAS-EGFP lz-LexA LexAop-mCherry, UAS-Duox RNAi (Lz_4h 5% O2)	17
Extended Data Fig.3p	btl-Gal4 UAS-EGFP lz-LexA LexAop-mCherry (Pxn_21% O2)	19
	btl-Gal4 UAS-EGFP lz-LexA LexAop-mCherry (Pxn_4h 5% O2)	20
	btl-Gal4 UAS-EGFP lz-LexA LexAop-mCherry, UAS-Sod2(Pxn_21% O2)	20
	btl-Gal4 UAS-EGFP lz-LexA LexAop-mCherry, UAS-Sod2 (Pxn_4h 5% O2)	20
	btl-Gal4 UAS-EGFP lz-LexA LexAop-mCherry(Lz_21% O2)	19
	btl-Gal4 UAS-EGFP lz-LexA LexAop-mCherry (Lz_4h 5% O2)	18
	btl-Gal4 UAS-EGFP lz-LexA LexAop-mCherry, UAS-Sod2 (Lz_21% O2)	20
	btl-Gal4 UAS-EGFP lz-LexA LexAop-mCherry, UAS-Sod2(Lz_4h 5% O2)	20
Extended Data Fig.4a	HmlΔ-Gal4 UAS-EGFP lz-LexA LexAop-mCherry (Hml)	23
	HmlΔ-Gal4 UAS-EGFP lz-LexA LexAop-mCherry, UAS-ush RNAi(32950) (Hml)	18
	HmlΔ-Gal4 UAS-EGFP lz-LexA LexAop-mCherry, UAS-ush RNAi(44041) (Hml)	22
	HmlΔ-Gal4 UAS-EGFP lz-LexA LexAop-mCherry, UAS-stg RNAi(34831) (Hml)	20
	HmlΔ-Gal4 UAS-EGFP lz-LexA LexAop-mCherry (Lz)	20
	HmlΔ-Gal4 UAS-EGFP lz-LexA LexAop-mCherry, UAS-ush RNAi(32950) (Lz)	18
	HmlΔ-Gal4 UAS-EGFP lz-LexA LexAop-mCherry, UAS-ush RNAi(44041) (Lz)	23
	HmlΔ-Gal4 UAS-EGFP lz-LexA LexAop-mCherry, UAS-stg RNAi(34831) (Lz)	20
Extended Data Fig.4b	HmlΔ-Gal4 UAS-EGFP lz-LexA LexAop-mCherry, UAS-ush RNAi(44041) (Hml_21% O2)	14
	HmlΔ-Gal4 UAS-EGFP lz-LexA LexAop-mCherry, UAS-ush RNAi(44041) (Hml_1h 5% O2)	15
	HmlΔ-Gal4 UAS-EGFP lz-LexA LexAop-mCherry, UAS-ush RNAi(44041) (Hml_2h 5% O2)	14
	HmlΔ-Gal4 UAS-EGFP lz-LexA LexAop-mCherry, UAS-ush RNAi(44041) (Hml_3h 5% O2)	11
	HmlΔ-Gal4 UAS-EGFP lz-LexA LexAop-mCherry, UAS-ush RNAi(44041) (Hml_4h 5% O2)	11
	HmlΔ-Gal4 UAS-EGFP lz-LexA LexAop-mCherry, UAS-ush RNAi(44041) (Lz_21% O2)	14
	HmlΔ-Gal4 UAS-EGFP lz-LexA LexAop-mCherry, UAS-ush RNAi(44041) (Lz_1h 5% O2)	12
	HmlΔ-Gal4 UAS-EGFP lz-LexA LexAop-mCherry, UAS-ush RNAi(44041) (Lz_2h 5% O2)	10
	HmlΔ-Gal4 UAS-EGFP lz-LexA LexAop-mCherry, UAS-ush RNAi(44041) (Lz_3h 5% O2)	15
	HmlΔ-Gal4 UAS-EGFP lz-LexA LexAop-mCherry, UAS-ush RNAi(44041) (Lz_4h 5% O2)	10
Extended Data Fig.4d	HmlΔ-Gal4 UAS-EGFP (Female)	38
	HmlΔ-Gal4 UAS-EGFP, UAS-ush RNAi(44041) (Female)	24
	HmlΔ-Gal4 UAS-EGFP, UAS-stg RNAi(34831) (Female)	12
	HmlΔ-Gal4 UAS-EGFP (Male)	20
	HmlΔ-Gal4 UAS-EGFP, UAS-ush RNAi(44041) (Male)	38
	HmlΔ-Gal4 UAS-EGFP, UAS-stg RNAi(34831) (Male)	9
Extended Data Fig.4e	HmlΔ-Gal4 UAS-EGFP	90
	HmlΔ-Gal4 UAS-EGFP, UAS-ush RNAi(44041)	27
	HmlΔ-Gal4 UAS-EGFP, UAS-stg RNAi(34831)	20
Extended Data Fig.4f	lz-Gal4 UAS-EGFP (Pxn_21% O2)	40
	lz-Gal4 UAS-EGFP (Pxn_4h 5% O2)	34
	lz-Gal4 UAS-EGFP, UAS-PPO1 RNAi (Pxn_21% O2)	8
	lz-Gal4 UAS-EGFP, UAS-PPO1 RNAi (Pxn_4h 5% O2)	8
	lz-Gal4 UAS-EGFP, UAS-fok RNAi (Pxn_21% O2)	14
	lz-Gal4 UAS-EGFP, UAS-fok RNAi (Pxn_4h 5% O2)	10
	lz-Gal4 UAS-EGFP, UAS-CG10467 RNAi (Pxn_21% O2)	8
	lz-Gal4 UAS-EGFP, UAS-CG10467 RNAi (Pxn_4h 5% O2)	8
	lz-Gal4 UAS-EGFP, UAS-Men RNAi (Pxn_21% O2)	10
	lz-Gal4 UAS-EGFP, UAS-Men RNAi (Pxn_4h 5% O2)	15
	lz-Gal4 UAS-EGFP, UAS-CG15343 RNAi (Pxn_21% O2)	18
	lz-Gal4 UAS-EGFP, UAS-CG15343 RNAi (Pxn_4h 5% O2)	8
	lz-Gal4 UAS-EGFP, UAS-Pde1c RNAi (Pxn_21% O2)	32
	lz-Gal4 UAS-EGFP, UAS-Pde1c RNAi (Pxn_4h 5% O2)	15
	lz-Gal4 UAS-EGFP, UAS-CG9119 RNAi (Pxn_21% O2)	13
	lz-Gal4 UAS-EGFP, UAS-CG9119 RNAi (Pxn_4h 5% O2)	11
	lz-Gal4 UAS-EGFP, UAS-CG7860 RNAi (Pxn_21% O2)	13
	lz-Gal4 UAS-EGFP, UAS-CG7860 RNAi (Pxn_4h 5% O2)	15
	lz-Gal4 UAS-EGFP, UAS-CG10469 RNAi (Pxn_21% O2)	10
	lz-Gal4 UAS-EGFP, UAS-CG10469 RNAi (Pxn_4h 5% O2)	12
	lz-Gal4 UAS-EGFP, UAS-mthl10 RNAi (Pxn_21% O2)	16
	lz-Gal4 UAS-EGFP, UAS-mthl10 RNAi (Pxn_4h 5% O2)	14
	lz-Gal4 UAS-EGFP, UAS-Gip RNAi (Pxn_21% O2)	22
	lz-Gal4 UAS-EGFP, UAS-Gip RNAi (Pxn_4h 5% O2)	14
	lz-Gal4 UAS-EGFP, UAS-CG17109 RNAi (Pxn_21% O2)	5
	lz-Gal4 UAS-EGFP, UAS-CG17109 RNAi (Pxn_4h 5% O2)	5
	lz-Gal4 UAS-EGFP, UAS-Naxd RNAi (Pxn_21% O2)	20
	lz-Gal4 UAS-EGFP, UAS-Naxd RNAi (Pxn_4h 5% O2)	18
	lz-Gal4 UAS-EGFP, UAS-peb RNAi (Pxn_21% O2)	16
	lz-Gal4 UAS-EGFP, UAS-peb RNAi (Pxn_4h 5% O2)	12
	lz-Gal4 UAS-EGFP, UAS-tna RNAi (Pxn_21% O2)	8
	lz-Gal4 UAS-EGFP, UAS-tna RNAi (Pxn_4h 5% O2)	8
Extended Data Fig.4g	w1118 (Pxn_21% O2)	25
	w1118 (Pxn_4h 5% O2)	26
	PPO1Δ (Pxn_21% O2)	20
	PPO1Δ (Pxn_4h 5% O2)	10
	PPO2Δ (Pxn_21% O2)	18
	PPO2Δ (Pxn_4h 5% O2)	19
Extended Data Fig.4h	lz-Gal4 UAS-EGFP (Lz_21% O2)	50
	lz-Gal4 UAS-EGFP (Lz_4h 5% O2)	48
	lz-Gal4 UAS-EGFP, UAS-PPO1 RNAi (Lz_21% O2)	13
	lz-Gal4 UAS-EGFP, UAS-PPO1 RNAi (Lz_4h 5% O2)	12
	lz-Gal4 UAS-EGFP, UAS-fok RNAi (Lz_21% O2)	14
	lz-Gal4 UAS-EGFP, UAS-fok RNAi (Lz_4h 5% O2)	10
	lz-Gal4 UAS-EGFP, UAS-CG10467 RNAi (Lz_21% O2)	8
	lz-Gal4 UAS-EGFP, UAS-CG10467 RNAi (Lz_4h 5% O2)	7
	lz-Gal4 UAS-EGFP, UAS-Men RNAi (Lz_21% O2)	15
	lz-Gal4 UAS-EGFP, UAS-Men RNAi (Lz_4h 5% O2)	15
	lz-Gal4 UAS-EGFP, UAS-CG15343 RNAi (Lz_21% O2)	18
	lz-Gal4 UAS-EGFP, UAS-CG15343 RNAi (Lz_4h 5% O2)	8
	lz-Gal4 UAS-EGFP, UAS-Pde1c RNAi (Lz_21% O2)	29
	lz-Gal4 UAS-EGFP, UAS-Pde1c RNAi (Lz_4h 5% O2)	15
	lz-Gal4 UAS-EGFP, UAS-CG9119 RNAi (Lz_21% O2)	13
	lz-Gal4 UAS-EGFP, UAS-CG9119 RNAi (Lz_4h 5% O2)	14
	lz-Gal4 UAS-EGFP, UAS-CG7860 RNAi (Lz_21% O2)	15
	lz-Gal4 UAS-EGFP, UAS-CG7860 RNAi (Lz_4h 5% O2)	15
	lz-Gal4 UAS-EGFP, UAS-CG10469 RNAi (Lz_21% O2)	10
	lz-Gal4 UAS-EGFP, UAS-CG10469 RNAi (Lz_4h 5% O2)	12
	lz-Gal4 UAS-EGFP, UAS-mthl10 RNAi (Lz_21% O2)	16
	lz-Gal4 UAS-EGFP, UAS-mthl10 RNAi (Lz_4h 5% O2)	14
	lz-Gal4 UAS-EGFP, UAS-Gip RNAi (Lz_21% O2)	22
	lz-Gal4 UAS-EGFP, UAS-Gip RNAi (Lz_4h 5% O2)	14
	lz-Gal4 UAS-EGFP, UAS-CG17109 RNAi (Lz_21% O2)	6
	lz-Gal4 UAS-EGFP, UAS-CG17109 RNAi (Lz_4h 5% O2)	6
	lz-Gal4 UAS-EGFP, UAS-Naxd RNAi (Lz_21% O2)	20
	lz-Gal4 UAS-EGFP, UAS-Naxd RNAi (Lz_4h 5% O2)	18
	lz-Gal4 UAS-EGFP, UAS-peb RNAi (Lz_21% O2)	16
	lz-Gal4 UAS-EGFP, UAS-peb RNAi (Lz_4h 5% O2)	12
	lz-Gal4 UAS-EGFP, UAS-tna RNAi (Lz_21% O2)	7
	lz-Gal4 UAS-EGFP, UAS-tna RNAi (Lz_4h 5% O2)	8
Extended Data Fig.4i	w1118 (Lz_21% O2)	19
	w1118 (Lz_4h 5% O2)	10
	PPO1Δ (Lz_21% O2)	17
	PPO1Δ (Lz_4h 5% O2)	9
	PPO2Δ (Lz_21% O2)	17
	PPO2Δ (Lz_4h 5% O2)	20
Extended Data Fig.5b	w1118 (21% O2)	14
	w1118 (60% O2)	9
Extended Data Fig.5e	PPO1-Gal4, UAS-PPO2WT	6
	PPO1-Gal4, UAS-PPO2H212NH369N	5
	PPO1-Gal4, UAS-PPO2R50A	5
Extended Data Fig.5i	lz-Gal4,20XUAS-6XmCherry-HA	8
	lz-Gal4,20XUAS-6XmCherry-HA, UAS-CAH2	10
	lz-Gal4,20XUAS-6XmCherry-HA, UAS-CAH2 RNAi	11
Extended Data Fig.5k	Notch-Gal4 UAS-mCherry	5
	Notch-Gal4 UAS-mCherry, UAS-Ctr1A RNAi	5
Extended Data Fig.5m	w1118(Normal food)	8
	w1118 (BCS food)	9
Extended Data Fig.6c	w1118 (21% O2)	14
	w1118 (1h 5% O2)	6
	w1118 (2h 5% O2)	6
	w1118 (3h 5% O2)	8
	w1118 (4h 5% O2)	5
	w1118 (5h 5% O2)	4
	w1118 (6h 5% O2)	5
	w1118 (7h 5% O2)	6
	w1118 (8h 5% O2)	5
	w1118 (9h 5% O2)	4
	w1118 (10h 5% O2)	4
	w1118 (11h 5% O2)	6
	w1118 (12h 5% O2)	5
	w1118 (13h 5% O2)	5
	w1118 (14h 5% O2)	5
	w1118 (15h 5% O2)	5
	w1118 (16h 5% O2)	5
	w1118 (17h 5% O2)	5
	w1118 (18h 5% O2)	4
	w1118 (19h 5% O2)	4
	w1118 (20h 5% O2)	5
	w1118 (21h 5% O2)	4
	w1118 (22h 5% O2)	4
	w1118 (23h 5% O2)	4
	w1118 (24h 5% O2)	4
Extended Data Fig.6e	lz-Gal4 UAS-EGFP (Plasmatocyte_21% O2)	12
	lz-Gal4 UAS-EGFP(crystal cell_21% O2)	9
	lz-Gal4 UAS-EGFP (plasmatocyte_3h 5% O2)	24
	lz-Gal4 UAS-EGFP(crystal cell_3h 5% O2)	9
Extended Data Fig.6f	w1118 (21% O2)	10
	w1118 (1h 5% O2)	10
	w1118 (2h 5% O2)	10
	w1118 (3h 5% O2)	10
	w1118 (4h 5% O2)	10
	w1118 (5h 5% O2)	10
	w1118 (6h 5% O2)	10
Extended Data Fig.6h	w1118 (21% O2)	31
	w1118 (5h 5% O2)	21
Extended Data Fig.6i	w1118 (21% O2)	7
	w1118 (1h 5% O2)	4
	w1118 (2h 5% O2)	6
	w1118 (3h 5% O2)	6
	w1118 (4h 5% O2)	10
Extended Data Fig.6j	w1118 _21% O2	10
	w1118 _1h 5% O2	9
	w1118 _2h 5% O2	8
	w1118 _3h 5% O2	13
	w1118 _4h 5% O2	9
Extended Data Fig.6k	btl-Gal4_PPO2crystal	13
	btl-Gal4_PPO2cytosol	13
	btl-Gal4 UAS-Gtpx PPO2crystal	16
	btl-Gal4_UAS-Gtpx PPO2cytosol	16
Extended Data Fig.6l	w1118 (Lz_21% O2)	20
	w1118 (Lz_4h 5% O2)	20
	PPO2Δ (Lz_21% O2)	17
	PPO2Δ (Lz_4h 5% O2)	20
	PPO2Δ ; Notch-Gal4 UAS-PPO2WT (Lz_21% O2)	12
	PPO2Δ ; Notch-Gal4 UAS-PPO2WT (Lz_4h 5% O2)	17
	PPO2Δ ; Notch-Gal4 UAS-PPO2H369N (Lz_21% O2)	15
	PPO2Δ ; Notch-Gal4 UAS-PPO2H369N (Lz_4h 5% O2)	15
Extended Data Fig.6m	w1118 (Pxn_21% O2)	20
	w1118 (Pxn_4h 5% O2)	20
	PPO2Δ (Pxn_21% O2)	20
	PPO2Δ (Pxn_4h 5% O2)	19
	PPO2Δ ; Notch-Gal4 UAS-PPO2WT (Pxn_21% O2)	14
	PPO2Δ ; Notch-Gal4 UAS-PPO2WT (Pxn_4h 5% O2)	17
	PPO2Δ ; Notch-Gal4 UAS-PPO2H369N (Pxn_21% O2)	15
	PPO2Δ ; Notch-Gal4 UAS-PPO2H369N (Pxn_4h 5% O2)	15
Extended Data Fig.6p	HmlΔ-Gal4 UAS-nlsTimer (Circulation_21% O2)	72
	HmlΔ-Gal4 UAS-nlsTimer (Sessile_21% O2)	58
	HmlΔ-Gal4 UAS-nlsTimer (Circulation_5% O2)	53
	HmlΔ-Gal4 UAS-nlsTimer (Sessile_5% O2)	73
Extended Data Fig.7a	w1118 _21% O2	102
	w1118_5% O2	124
	PPO2Δ _21% O2	104
	PPO2Δ _60% O2	98
	PPO2Δ, Notch-Gal4 UAS-PPO2 _21% O2	99
	PPO2Δ, Notch-Gal4 UAS-PPO2H369N_21% O2	74
Extended Data Fig.7b-d	lz-Gal4 UAS-EGFP (5% O2)	100
	lz-Gal4 UAS-EGFP (21% O2)	106
	lz-Gal4 UAS-EGFP (60% O2)	81
	lz-Gal4 UAS-EGFP, UAS-PPO2 RNAi (5% O2)	114
	lz-Gal4 UAS-EGFP, UAS-PPO2 RNAi (21% O2)	107
	lz-Gal4 UAS-EGFP, UAS-PPO2 RNAi (60% O2)	60
	PPO1Δ	107
	PPO1Δ	72
	HmlΔ-Gal4 UAS-EGFP	90
	HmlΔ-Gal4 UAS-EGFP, UAS-PPO2 RNAi	98
Extended Data Fig.7f	hs-gal4 UAS-nlsTimer (21% O2) Brain	179
	hs-gal4 UAS-nlsTimer (5% O2) Brain	151
	PPO2Δ, hs-gal4 UAS-nlsTimer (21% O2) Brain	117
	hs-gal4 UAS-nlsTimer (21% O2) Trachea	53
	hs-gal4 UAS-nlsTimer (5% O2) Trachea	50
	PPO2Δ, hs-gal4 UAS-nlsTimer (21% O2) Trachea	79
	hs-gal4 UAS-nlsTimer (21% O2) Muscle	28
	hs-gal4 UAS-nlsTimer (5% O2) Muscle	34
	PPO2Δ, hs-gal4 UAS-nlsTimer (21% O2) Muscle	26
	hs-gal4 UAS-nlsTimer (21% O2) Foregut	102
	hs-gal4 UAS-nlsTimer (5% O2) Foregut	58
	PPO2Δ, hs-gal4 UAS-nlsTimer (21% O2) Foregut	63
	hs-gal4 UAS-nlsTimer (21% O2) Midgut	51
	hs-gal4 UAS-nlsTimer (5% O2) Midgut	60
	PPO2Δ, hs-gal4 UAS-nlsTimer (21% O2) Midgut	51
	hs-gal4 UAS-nlsTimer (21% O2) Hindgut	52
	hs-gal4 UAS-nlsTimer (5% O2) Hindgut	49
	PPO2Δ, hs-gal4 UAS-nlsTimer (21% O2) Hindgut	58
	hs-gal4 UAS-nlsTimer (21% O2) Salivary gland	40
	hs-gal4 UAS-nlsTimer (5% O2) Salivary gland	47
	PPO2Δ, hs-gal4 UAS-nlsTimer (21% O2) Salivary gland	66
	hs-gal4 UAS-nlsTimer (21% O2) Fatbody	80
	hs-gal4 UAS-nlsTimer (5% O2) Fatbody	89
	PPO2Δ, hs-gal4 UAS-nlsTimer (21% O2) Fatbody	103
	hs-gal4 UAS-nlsTimer (21% O2) Eyedidsc	105
	hs-gal4 UAS-nlsTimer (5% O2) Eyedisc	91
	PPO2Δ, hs-gal4 UAS-nlsTimer (21% O2)Eyedisc	100
	hs-gal4 UAS-nlsTimer (21% O2) Legdisc	57
	hs-gal4 UAS-nlsTimer (5% O2)Legdisc	48
	PPO2Δ, hs-gal4 UAS-nlsTimer (21% O2) Legdisc	53
Extended Data Fig.7h	w1118 (21% O2) Brain	68
	w1118 (5% O2) Brain	95
	PPO2Δ (21% O2) Brain	73
	w1118 (21% O2) Trachea	38
	w1118 (5% O2) Traceha	44
	PPO2Δ (21% O2) Trachea	33
	w1118 (21% O2) Muscle	15
	w1118 (5% O2) Muscle	25
	PPO2Δ (21% O2) Muscle	14
	w1118 (21% O2) Foregut	43
	w1118 (5% O2) Foregut	59
	PPO2Δ (21% O2) Foregut	49
	w1118 (21% O2) Midgut	42
	w1118 (5% O2) Midgut	96
	PPO2Δ (21% O2) Midgut	46
	w1118 (21% O2) Hindgut	51
	w1118 (5% O2) Hindgut	28
	PPO2Δ (21% O2) Hindgut	42
	w1118 (21% O2) Salivary gland	48
	w1118 (5% O2) Salivary gland	37
	PPO2Δ (21% O2) Salivary gland	37
	w1118 (21% O2) Fat body	146
	w1118 (5% O2) Fat body	125
	PPO2Δ (21% O2) Fat body	155
	w1118 (21% O2) Eyedisc	63
	w1118 (5% O2) Eyedisc	59
	PPO2Δ (21% O2) Eyedisc	74
	w1118 (21% O2) Legdisc	88
	w1118 (5% O2) Legdisc	70
	PPO2Δ (21% O2) Legdisc	77
Extended Data Fig.7j	w1118	51
	PPO1Δ	70
Extended Data Fig.8a	w1118 _5% O2	9
	w1118 _21% O2	24
	w1118 _60% O2	31
	PPO2Δ _5% O2	11
	PPO2Δ _21% O2	22
	PPO2Δ _60% O2	42
Extended Data Fig.8c	w1118 (21% O2)	300	dot = 60 larva
	PPO2Δ	240
Extended Data Fig.8d	w1118 (21% O2)	210	dot = 30 larva
	w1118 (5% O2)	180
	PPO1Δ (21% O2)	150
	PPO1Δ (5% O2)	180
Extended Data Fig.8f	w1118 (Female)	17
	PPO1Δ (Female)	18
	w1118 (Male)	18
	PPO1Δ (Male)	18
Extended Data Fig.8h	w1118 _15mm food	27
	w1118_3mm food	46
	PPO2Δ _15mm food	14
	PPO2Δ _3mm food	22
Extended Data Fig.8i	w1118_15mm food	102
	PPO2Δ_15mm food	104
	w1118_3mm food	39
	PPO2Δ_3mm food	57
Extended Data Fig.8k	hs-gal4 UAS-nlsTimer_15mm food	51
	hs-gal4 UAS-nlsTimer _3mm food	60
	PPO2Δ, hs-gal4 UAS-nlsTimer_15mm food	55
	PPO2Δ, hs-gal4 UAS-nlsTimer_3mm food	50
Extended Data Fig.8m	w1118	26
	PPO2Δ	19
	PPO2Δ, Notch-Gal4 UAS-L.pol_Hc2::FLAG	11
Extended Data Fig.8n	w1118	25
	PPO2Δ	18
	PPO2Δ, Notch-Gal4 UAS-L.pol_Hc2::FLAG	8
Extended Data Fig.8o	w1118	102
	PPO2Δ	104
	PPO2Δ, Notch-Gal4 UAS-L.pol_Hc2::FLAG	32
Extended Data Fig.8q	w1118	59
	PPO2Δ	61
	PPO1-Gal4 UAS-L.pol_Hc2::FLAG	72

## Sheet: Statistics (Main)
Figure 1.a	Mann-Witney test	Exact or approximate p value	p value summary	Significantly different (P < 0.05)	One- or two-tailed P value	Adjusted p Value	Mann-Whitney U
	Larval survival rate
	w1118 vs lzr15	Exact	***	Yes	Two-tailed	0.0003	1
	Hml>OreR vs Hml>NotchRNAi	Exact	**	Yes	Two-tailed	0.0043	0
Figure 1.c	Mann-Witney test	Exact or approximate p value	p value summary	Significantly different (P < 0.05)	One- or two-tailed P value	Adjusted P Value	Mann-Whitney U
	Larval survival rate
	w1118 21% vs w1118 60%	Exact	ns	No	Two-tailed	0.1184	28
	w1118 21% vs lzr15 21%	Exact	***	Yes	Two-tailed	0.0003	1
	w1118 21% vs lzr15 60%	Exact	**	Yes	Two-tailed	0.0051	10
Figure 1.d	Mann-Witney test	Exact or approximate p value	p value summary	Significantly different (P < 0.05)	One- or two-tailed P value	Adjusted P Value	Mann-Whitney U
	Larval survival rate
	w1118 15mm vs w1118 3mm	Exact	ns	No	Two-tailed	0.2306	16.5
	w1118 15mm vs lzr15 15mm	Exact	**	Yes	Two-tailed	0.0043	0.5
	w1118 15mm vs lzr15 3mm	Exact	ns	No	Two-tailed	0.4589	12.5
Figure 1.f	Mann-Witney test	Exact or approximate p value	p value summary	Significantly different (P < 0.05)	One- or two-tailed P value	Adjusted P Value	Mann-Whitney U
	Hml plasmatocytes
	21% vs 5%	Exact	****	Yes	Two-tailed	<0.0001	0
	21% vs 60%	Exact	****	Yes	Two-tailed	<0.0001	28
	Mann-Witney test	Exact or approximate p value	p value summary	Significantly different (P < 0.05)	One- or two-tailed P value	Adjusted P Value	Mann-Whitney U
	lz crystal cell
	21% vs 5%	Exact	****	Yes	Two-tailed	<0.0001	0
	21% vs 60%	Exact	****	Yes	Two-tailed	<0.0001	8
Figure 1.g	One-way ANOVA, Tukey's post hoc test	Mean Diff.	95.00% CI of diff.	Below threshold?	Summary	Adjusted P Value
	Hml plasmatocytes
	21% vs 1h 5%	536.3	"98.23 to 974.3"	Yes	**	0.0056
	21% vs 2h 5%	1487	"1053 to 1920"	Yes	****	<0.0001
	21% vs 3h 5%	1637	"1208 to 2067"	Yes	****	<0.0001
	21% vs 4h 5%	2271	"1841 to 2700"	Yes	****	<0.0001
	21% vs 5h 5%	661.2	"223.1 to 1099"	Yes	***	0.0002
	21% vs 6h 5%	423.4	"-14.60 to 861.5"	No	ns	0.0662
	21% vs 7h 5%	459.2	"-0.6071 to 919.1"	No	ns	0.0506
	One-way ANOVA, Tukey's post hoc test	Mean Diff.	95.00% CI of diff.	Below threshold?	Summary	Adjusted P Value
	lz crystal cells
	21% vs 1h 5%	16.04	"-5.153 to 37.24"	No	ns	0.281
	21% vs 2h 5%	38.59	"17.39 to 59.78"	Yes	****	<0.0001
	21% vs 3h 5%	61.04	"39.85 to 82.24"	Yes	****	<0.0001
	21% vs 4h 5%	66.04	"44.85 to 87.24"	Yes	****	<0.0001
	21% vs 5h 5%	58.53	"40.30 to 76.77"	Yes	****	<0.0001
	21% vs 6h 5%	50.25	"31.34 to 69.17"	Yes	****	<0.0001
	21% vs 7h 5%	20.41	"-0.7894 to 41.60"	No	ns	0.0679
Figure 2.a	Two-way ANOVA, Bonferroni's post hoc test	Mean Diff.	95.00% CI of diff.	Below threshold?	Summary	Adjusted P Value
	Pxn plasmatocytes
	btl>OreR 21% vs btl>btlRNAi 21%	176.7	"-756.8 to 1110"	No	ns	>0.9999
	btl>OreR 5% vs btl>btlRNAi 5%	-1138	"-2109 to -166.6"	Yes	*	0.0191
	Two-way ANOVA, Bonferroni's post hoc test	Mean Diff.	95.00% CI of diff.	Below threshold?	Summary	Adjusted P Value
	lz crystal cells
	btl>OreR 21% vs btl>btlRNAi 21%	-12.25	"-33.93 to 9.440"	No	ns	0.3903
	btl>OreR 5% vs btl>btlRNAi 5%	-40.92	"-65.02 to -16.83"	Yes	***	0.0006
Figure 2.b	Two-way ANOVA, Bonferroni's post hoc test	Mean Diff.	95.00% CI of diff.	Below threshold?	Summary	Adjusted P Value
	Pxn plasmatocytes
	btl>OreR 21% vs btl>Gtpx 21%	185.4	"-1048 to 1419"	No	ns	>0.9999
	btl>OreR 5% vs btl>Gtpx 5%	-1172	"-2276 to -67.88"	Yes	*	0.0363
	Two-way ANOVA, Bonferroni's post hoc test	Mean Diff.	95.00% CI of diff.	Below threshold?	Summary	Adjusted P Value
	lz crystal cells
	btl>OreR 21% vs btl>Gtpx 21%	-0.6286	"-36.09 to 34.83"	No	ns	>0.9999
	btl>OreR 5% vs btl>Gtpx 5%	-45.1	"-76.65 to -13.55"	Yes	**	0.0043
Figure 2.c	One-way ANOVA, Tukey's post hoc test	Mean Diff.	95.00% CI of diff.	Below threshold?	Summary	Adjusted P Value
	Hml plasmatocytes
	21% vs 1h 5%	20.41	"-538.2 to 579.0"	No	ns	>0.9999
	21% vs 2h 5%	-16.45	"-575.1 to 542.2"	No	ns	>0.9999
	21% vs 3h 5%	-374.2	"-939.9 to 191.5"	No	ns	0.3585
	21% vs 4h 5%	177.9	"-362.5 to 718.4"	No	ns	0.8908
Figure 2.d	Mann-Witney test	Exact or approximate p value	p value summary	Significantly different (P < 0.05)	One- or two-tailed P value	Adjusted p Value	Mann-Whitney U
	Pxn plasmatocytes
	lz>OreR 21% vs lz>OreR 5%	Exact	****	Yes	Two-tailed	<0.0001	23
	lz>PPO2RNAi 21% vs lz>PPO2RNAi 5%	Exact	ns	No	Two-tailed	0.2194	94.5
	lz>CAH2RNAi 21% vs lz>CAH2RNAi 5%	Exact	ns	No	Two-tailed	0.698	185
	lz>MtnARNAi 21% vs lz>MtnARNAi 5%	Exact	****	Yes	Two-tailed	<0.0001	3
	lz>Atox1RNAi 21% vs lz>Atox1RNAi 5%	Exact	ns	No	Two-tailed	0.6926	58
	lz>Ctr1ARNAi 21% vs lz>Ctr1ARNAi 5%	Exact	ns	No	Two-tailed	0.2345	20
Figure 2.e	Mann-Witney test	Exact or approximate p value	p value summary	Significantly different (P < 0.05)	One- or two-tailed P value	Adjusted p Value	Mann-Whitney U
	lz crystal cells
	lz>OreR 21% vs lz>OreR 5%	Exact	***	Yes	Two-tailed	0.0002	23.5
	lz>PPO2RNAi 21% vs lz>PPO2RNAi 5%	Exact	ns	No	Two-tailed	0.4383	106.5
	lz>CAH2RNAi 21% vs lz>CAH2RNAi 5%	Exact	ns	No	Two-tailed	0.4733	137
	lz>MtnARNAi 21% vs lz>MtnARNAi 5%	Exact	****	Yes	Two-tailed	<0.0001	52.5
	lz>Atox1RNAi 21% vs lz>Atox1RNAi 5%	Exact	ns	No	Two-tailed	0.637	57
	lz>Ctr1ARNAi 21% vs lz>Ctr1ARNAi 5%	Exact	ns	No	Two-tailed	0.0872	20.5
Figure 3	Mann-Witney test	Exact or approximate p value	p value summary	Significantly different (P < 0.05)	One- or two-tailed P value	Adjusted P Value	Mann-Whitney U
	Phase of PPO2
	(c) Normoxia
	(d) Circulation vs sessile	Exact	****	Yes	Two-tailed	<0.0001	0
	(e) w1118 vs eater1	Exact	***	Yes	Two-tailed	0.0005	0
	(f) Normoxoia Vs Anoxia	Exact	****	Yes	Two-tailed	<0.0001	0
	(i) pH7.5 vs pH5.5	Exact	*	Yes	Two-tailed	0.0141	2
	(j) Notch>OreR vs Notch>CAH2	Exact	****	Yes	Two-tailed	<0.0001	0
	(j) Notch>OreR vs Notch>Ctr1ARNAi	Exact	****	Yes	Two-tailed	<0.0001	0
	(k) Normal vs BCS 20uM	Exact	****	Yes	Two-tailed	<0.0001	0
Figure 4.a	One-way ANOVA, Tukey's post hoc test	Mean Diff.	95.00% CI of diff.	Below threshold?	Summary	Adjusted P Value
	Phase of PPO2
	21% vs 1h 5%	2.229	"-6.260 to 10.72"	No	ns	0.9994
	21% vs 2h 5%	23.43	"14.94 to 31.92"	Yes	****	<0.0001
	21% vs 3h 5%	31.58	"23.87 to 39.29"	Yes	****	<0.0001
	21% vs 4h 5%	35.06	"25.99 to 44.12"	Yes	****	<0.0001
	21% vs 5h 5%	5.459	"-3.605 to 14.52"	No	ns	0.6852
	21% vs 6h 5%	-2.963	"-12.03 to 6.100"	No	ns	0.9954
	21% vs 7h 5%	0.3786	"-8.110 to 8.868"	No	ns	>0.9999
	21% vs 8h 5%	0.1386	"-8.925 to 9.202"	No	ns	>0.9999
	21% vs 9h 5%	-6.501	"-15.57 to 2.562"	No	ns	0.4152
	21% vs 10h 5%	-1.801	"-10.87 to 7.262"	No	ns	>0.9999
	21% vs 11h 5%	43.36	"34.87 to 51.85"	Yes	****	<0.0001
	21% vs 12h 5%	50.36	"41.29 to 59.42"	Yes	****	<0.0001
Figure 4.d	One-way ANOVA, Tukey's post hoc test	Mean Diff.	95.00% CI of diff.	Below threshold?	Summary	Adjusted P Value
	Cytosolic pH
	21% vs 1h 5%	0.8268	"0.2362 to 1.417"	Yes	**	0.0028
	21% vs 2h 5%	0.9581	"0.3909 to 1.525"	Yes	***	0.0002
	21% vs 3h 5%	1.419	"0.7781 to 2.059"	Yes	****	<0.0001
Figure 4.e	Two-way ANOVA, Bonferroni's post hoc test	Mean Diff.	95.00% CI of diff.	Below threshold?	Summary	Adjusted P Value
	cytosolic pH
	lz>OreR 21% vs lz>CAH2RNAi 21%	-0.0782	"-0.5059 to 0.3495"	No	ns	>0.9999
	lz>OreR 5% vs lz>CAH2RNAi 5%	-0.6987	"-1.200 to -0.1972"	Yes	**	0.005
Figure 4.f	Two-way ANOVA, Bonferroni's post hoc test	Mean Diff.	95.00% CI of diff.	Below threshold?	Summary	Adjusted P Value
	Phase of PPO2
	Notch>OreR 21% vs Notch>CAH2RNAi 21%	4.73	"-1.630 to 11.09"	No	ns	0.1724
	Notch>OreR 5% vs Notch>CAH2RNAi 5%	-34.18	"-39.30 to -29.06"	Yes	****	<0.0001
Figure 4.g	Two-way ANOVA, Bonferroni's post hoc test	Mean Diff.	95.00% CI of diff.	Below threshold?	Summary	Adjusted P Value
	Phase of PPO2
	btl>OreR Sessile PPO2(cytosol) vs btl>Gtpx Sessile PPO2(cytosol)	0.2939	"0.1955 to 0.3922"	Yes	****	<0.0001
	btl>OreR Circ PPO2(cytosol) vs btl>Gtpx Circ PPO2(cytosol)	-0.2367	"-0.3350 to -0.1384"	Yes	****	<0.0001
Figure 4.h	Mann-Witney test	Exact or approximate p value	p value summary	Significantly different (P < 0.05)	One- or two-tailed P value	Adjusted p Value	Mann-Whitney U
	Magenta/Green ratio
	Notch>Timer 21% circ vs sessile	Exact	****	Yes	Two-tailed	<0.0001	237
	Notch>Timer 5% circ vs sessile	Exact	****	Yes	Two-tailed	<0.0001	145
	PPO2D; Notch>Timer 5% circ vs sessile	Exact	ns	ns	Two-tailed	0.0536	319
Figure 5.b	Mann-Witney test	Exact or approximate p value	p value summary	Significantly different (P < 0.05)	One- or two-tailed P value	Adjusted p Value	Mann-Whitney U
	Magenta/Green ratio
	hs>Timer 21% vs hs>Timer 5%	Exact	****	Yes	Two-tailed	<0.0001	0
	hs>Timer 21% vs PPO2;hs>Timer 21%	Exact	****	Yes	Two-tailed	<0.0001	6
Figure 5.d	Mann-Witney test	Exact or approximate p value	p value summary	Significantly different (P < 0.05)	One- or two-tailed P value	Adjusted p Value	Mann-Whitney U
	Nuclear sima intensity
	w1118 21% vs 5%	Approximate	****	Yes	Two-tailed	<0.0001	72
	w1118 21% vs PPO2D 21%	Approximate	****	Yes	Two-tailed	<0.0001	250
	PPO2D 21% vs PPO2D 60%	Approximate	****	Yes	Two-tailed	<0.0001	42
	PPO2D 21% vs PPO2D;Notch>PPO2WT 21%	Approximate	****	Yes	Two-tailed	<0.0001	1717
	PPO2D;Notch>PPO2WT 21% vs PPO2D;Notch>PPO2H369N 21%	Approximate	****	Yes	Two-tailed	<0.0001	1864
Figure 5.e	Mann-Witney test	Exact or approximate p value	p value summary	Significantly different (P < 0.05)	One- or two-tailed P value	Adjusted p Value	Mann-Whitney U
	Larval survival rate
	w1118 21% vs w1118 5%	Exact	**	Yes	Two-tailed	0.0025	0
	w1118 21% vs PPO2D 21%	Exact	**	Yes	Two-tailed	0.0016	0
	PPO2D 21% vs PPO2D 5%	Exact	***	Yes	Two-tailed	0.0003	3
Figure 5.f	Mann-Witney test	Exact or approximate p value	p value summary	Significantly different (P < 0.05)	One- or two-tailed P value	Adjusted p Value	Mann-Whitney U
	Pupal volume
	w1118 21% vs w1118 5%	Exact	****	Yes	Two-tailed	<0.0001	46
	w1118 21% vs w1118 60%	Exact	****	Yes	Two-tailed	<0.0001	173
	w1118 21% vs PPO2D 21%	Exact	****	Yes	Two-tailed	<0.0001	182
	PPO2D 21% vs PPO2D 5%	Exact	ns	No	Two-tailed	0.2793	236
	PPO2D 21% vs PPO2D 60%	Exact	****	Yes	Two-tailed	<0.0001	92
Figure 5.g	Mann-Witney test	Exact or approximate p value	p value summary	Significantly different (P < 0.05)	One- or two-tailed P value	Adjusted p Value	Mann-Whitney U
	Larval survival rate
	w1118 15mm vs w1118 3mm	Exact	ns	No	Two-tailed	0.0648	16
	w1118 15mm vs PPO2D 15mm	Exact	***	Yes	Two-tailed	0.0006	0
	w1118 15mm vs PPO2D 3mm	Exact	ns	No	Two-tailed	0.0586	11.5
Figure 5.h	Mann-Witney test	Exact or approximate p value	p value summary	Significantly different (P < 0.05)	One- or two-tailed P value	Adjusted p Value	Mann-Whitney U
	Pupal volume
	w1118 15mm vs w1118 3mm	Exact	*	Yes	Two-tailed	0.0313	316
	w1118 15mm vs PPO2D 15mm	Exact	***	Yes	Two-tailed	0.0007	60
	w1118 15mm vs PPO2D 3mm	Exact	****	Yes	Two-tailed	<0.0001	75

## Sheet: Statistics (Extended Data)
Figure 1.a	Mann-Witney test	Exact or approximate p value	p value summary	Significantly different (P < 0.05)	One- or two-tailed P value	Adjusted p Value	Mann-Whitney U
	lz crystal cells
	Hml>OreR vs Hml>NotchRNAi	Exact	***	Yes	Two-tailed	0.0004	159
Figure 1.i	Mann-Witney test	Exact or approximate p value	p value summary	Significantly different (P < 0.05)	One- or two-tailed P value	Adjusted P Value	Mann-Whitney U
	Hml plasmatocytes
	21% vs 5%	Exact	***	Yes	Two-tailed	0.0002	28
	Mann-Witney test	Exact or approximate p value	p value summary	Significantly different (P < 0.05)	One- or two-tailed P value	Adjusted P Value	Mann-Whitney U
	lz crystal cells
	21% vs 5%	Exact	*	Yes	Two-tailed	0.0185	56.5
Figure 1.k	Mann-Witney test	Exact or approximate p value	p value summary	Significantly different (P < 0.05)	One- or two-tailed P value	Adjusted P Value	Mann-Whitney U
	PH3+ cells
	21% vs 5%	Exact	ns	No	Two-tailed	0.2254	55
Figure 1.l	Mann-Witney test	Exact or approximate p value	p value summary	Significantly different (P < 0.05)	One- or two-tailed P value	Adjusted P Value	Mann-Whitney U
	lz crystal cells
	21% vs 4h 5%	Exact	ns	No	Two-tailed	0.8346	124
	21% vs 12h 5%	Exact	ns	No	Two-tailed	0.078	59
	21% vs 24h 5%	Exact	ns	No	Two-tailed	0.3357	87
	21% vs 4h 60%	Exact	ns	No	Two-tailed	0.0664	71
	21% vs 12h 60%	Exact	ns	No	Two-tailed	0.3216	75.5
	21% vs 24h 60%	Exact	ns	No	Two-tailed	0.4952	99.5
Figure 1.p	Mann-Witney test	Exact or approximate p value	p value summary	Significantly different (P < 0.05)	One- or two-tailed P value	Adjusted P Value	Mann-Whitney U
	lz crystal cells
	21% vs 1h 5%	Exact	ns	No	Two-tailed	0.7664	45
	21% vs 4h 5%	Exact	****	Yes	Two-tailed	<0.0001	6.5
	21% vs 7h 5%	Exact	ns	No	Two-tailed	0.4301	76
	21% vs 24h 5%	Exact	*	Yes	Two-tailed	0.0182	25
	Mann-Witney test	Exact or approximate p value	p value summary	Significantly different (P < 0.05)	One- or two-tailed P value	Adjusted P Value	Mann-Whitney U
	Hml plasmatocytes
	21% vs 1h 5%	Exact	ns	No	Two-tailed	0.5079	44
	21% vs 4h 5%	Exact	****	Yes	Two-tailed	<0.0001	0
	21% vs 7h 5%	Exact	ns	No	Two-tailed	0.2273	74
	21% vs 24h 5%	Exact	**	Yes	Two-tailed	0.0083	27
Figure 2.a	One-way ANOVA, Tukey's post hoc test	Mean Diff.	95.00% CI of diff.	Below threshold?	Summary	Adjusted P Value
	Hml plasmatocytes
	21% vs 1h 5%	536.3	"24.03 to 1049"	Yes	*	0.0279
	21% vs 2h 5%	1487	"979.8 to 1994"	Yes	****	<0.0001
	21% vs 3h 5%	1637	"1135 to 2139"	Yes	****	<0.0001
	21% vs 4h 5%	2271	"1769 to 2773"	Yes	****	<0.0001
	21% vs 5h 5%	661.2	"148.9 to 1173"	Yes	***	0.0007
	21% vs 6h 5%	423.4	"-88.81 to 935.7"	No	ns	0.287
	21% vs 7h 5%	459.2	"-78.51 to 997.0"	No	ns	0.2283
	21% vs 8h 5%	774.2	"250.2 to 1298"	Yes	****	<0.0001
	21% vs 9h 5%	840.8	"255.4 to 1426"	Yes	****	<0.0001
	21% vs 10h 5%	958.4	"287.8 to 1629"	Yes	****	<0.0001
	21% vs 11h 5%	729.7	"59.05 to 1400"	Yes	*	0.0162
	21% vs 12h 5%	1793	"1180 to 2406"	Yes	****	<0.0001
	21% vs 13h 5%	1939	"1409 to 2470"	Yes	****	<0.0001
	21% vs 14h 5%	1667	"1143 to 2191"	Yes	****	<0.0001
	21% vs 15h 5%	1625	"1112 to 2137"	Yes	****	<0.0001
	21% vs 16h 5%	1453	"922.8 to 1984"	Yes	****	<0.0001
	21% vs 17h 5%	1496	"983.6 to 2008"	Yes	****	<0.0001
	21% vs 18h 5%	1770	"1232 to 2308"	Yes	****	<0.0001
	21% vs 19h 5%	2404	"1880 to 2928"	Yes	****	<0.0001
	21% vs 20h 5%	2369	"1845 to 2893"	Yes	****	<0.0001
	21% vs 21h 5%	2389	"1858 to 2919"	Yes	****	<0.0001
	21% vs 22h 5%	2714	"2043 to 3385"	Yes	****	<0.0001
	21% vs 23h 5%	2839	"2142 to 3536"	Yes	****	<0.0001
	21% vs 24h 5%	2715	"2045 to 3386"	Yes	****	<0.0001
Figure 2.b	One-way ANOVA, Tukey's post hoc test	Mean Diff.	95.00% CI of diff.	Below threshold?	Summary	Adjusted P Value
	lz crystal cells
	21% vs 1h 5%	-4.165	"-22.82 to 14.49"	Yes	****	<0.0001
	21% vs 2h 5%	18.38	"-0.2764 to 37.04"	Yes	****	<0.0001
	21% vs 3h 5%	40.84	"22.18 to 59.49"	Yes	****	<0.0001
	21% vs 4h 5%	45.84	"27.18 to 64.49"	Yes	****	<0.0001
	21% vs 5h 5%	38.33	"22.94 to 53.71"	No	ns	>0.9999
	21% vs 6h 5%	30.04	"13.89 to 46.19"	No	ns	0.0558
	21% vs 7h 5%	0.1987	"-18.46 to 18.86"	Yes	**	0.0022
	21% vs 8h 5%	19.13	"-0.1823 to 38.43"	Yes	****	<0.0001
	21% vs 9h 5%	23.73	"4.418 to 43.03"	Yes	****	<0.0001
	21% vs 10h 5%	39.53	"20.22 to 58.83"	Yes	****	<0.0001
	21% vs 11h 5%	48.8	"27.81 to 69.80"	Yes	****	<0.0001
	21% vs 12h 5%	46.5	"24.37 to 68.62"	Yes	****	<0.0001
	21% vs 13h 5%	60.21	"38.09 to 82.33"	Yes	****	<0.0001
	21% vs 14h 5%	46.43	"25.43 to 67.42"	Yes	****	<0.0001
	21% vs 15h 5%	49.5	"27.37 to 71.62"	Yes	****	<0.0001
	21% vs 16h 5%	55.7	"35.63 to 75.78"	Yes	****	<0.0001
	21% vs 17h 5%	56.15	"36.07 to 76.22"	Yes	****	<0.0001
	21% vs 18h 5%	58.3	"37.31 to 79.30"	Yes	****	<0.0001
	21% vs 19h 5%	50.43	"26.88 to 73.97"	Yes	****	<0.0001
	21% vs 20h 5%	56.93	"33.38 to 80.47"	Yes	****	<0.0001
	21% vs 21h 5%	61.05	"40.06 to 82.05"	Yes	****	<0.0001
	21% vs 22h 5%	61.05	"40.06 to 82.05"	Yes	****	<0.0001
	21% vs 23h 5%	64.05	"43.06 to 85.05"	Yes	****	<0.0001
	21% vs 24h 5%	60.93	"37.38 to 84.47"	Yes	****	<0.0001
Figure 2.c	One-way ANOVA, Tukey's post hoc test	Mean Diff.	95.00% CI of diff.	Below threshold?	Summary	Adjusted P Value
	Hml plasmatocytes
	21% vs 1h 5%	225.7	"-340.2 to 791.6"	No	ns	0.9702
	21% vs 2h 5%	303.3	"-405.1 to 1012"	No	ns	0.9729
	21% vs 3h 5%	215.4	"-471.1 to 901.8"	No	ns	0.9993
	21% vs 4h 5%	345.8	"-845.8 to 1537"	No	ns	0.9989
	21% vs 5h 5%	438.7	"-555.5 to 1433"	No	ns	0.9611
	21% vs 6h 5%	383.1	"-573.4 to 1340"	No	ns	0.9863
	21% vs 7h 5%	257.9	"-419.6 to 935.5"	No	ns	0.9922
	21% vs 8h 5%	14.87	"-752.2 to 781.9"	No	ns	>0.9999
	21% vs 9h 5%	-12.09	"-875.0 to 850.8"	No	ns	>0.9999
	21% vs 10h 5%	333	"-1057 to 1723"	No	ns	0.9986
	21% vs 11h 5%	148.5	"-1398 to 1695"	No	ns	>0.9999
	21% vs 12h 5%	720.8	"-852.5 to 2294"	No	ns	0.8698
	21% vs 13h 5%	295.8	"-476.9 to 1069"	No	ns	0.9917
	21% vs 14h 5%	501.6	"-418.2 to 1421"	No	ns	0.8167
	21% vs 15h 5%	831.9	"83.25 to 1581"	Yes	*	0.019
	21% vs 16h 5%	908.7	"72.75 to 1745"	Yes	*	0.0238
	21% vs 17h 5%	796	"7.458 to 1584"	Yes	*	0.0461
	21% vs 18h 5%	1284	"428.2 to 2139"	Yes	***	0.0007
	21% vs 19h 5%	1101	"361.4 to 1841"	Yes	***	0.0007
	21% vs 20h 5%	1463	"508.2 to 2418"	Yes	***	0.0006
	21% vs 21h 5%	1347	"516.3 to 2178"	Yes	***	0.0003
	21% vs 22h 5%	1653	"474.3 to 2832"	Yes	**	0.0047
	21% vs 23h 5%	2129	"915.9 to 3342"	Yes	***	0.0008
	21% vs 24h 5%	2022	"633.5 to 3410"	Yes	**	0.0042
Figure 2.d	One-way ANOVA, Tukey's post hoc test	Mean Diff.	95.00% CI of diff.	Below threshold?	Summary	Adjusted P Value
	lz crystal cells
	21% vs 1h 5%	-9.246	"-53.30 to 34.81"	No	ns	>0.9999
	21% vs 2h 5%	-13.91	"-57.97 to 30.14"	No	ns	>0.9999
	21% vs 3h 5%	-3.732	"-49.43 to 41.97"	No	ns	>0.9999
	21% vs 4h 5%	-21.8	"-65.86 to 22.26"	No	ns	0.9802
	21% vs 5h 5%	-3.107	"-48.81 to 42.59"	No	ns	>0.9999
	21% vs 6h 5%	-4.357	"-50.06 to 41.34"	No	ns	>0.9999
	21% vs 7h 5%	3.268	"-42.43 to 48.97"	No	ns	>0.9999
	21% vs 8h 5%	7.393	"-38.31 to 53.09"	No	ns	>0.9999
	21% vs 9h 5%	9.518	"-36.18 to 55.22"	No	ns	>0.9999
	21% vs 10h 5%	2.518	"-43.18 to 48.22"	No	ns	>0.9999
	21% vs 11h 5%	5.393	"-40.31 to 51.09"	No	ns	>0.9999
	21% vs 12h 5%	61.39	"15.69 to 107.1"	Yes	***	0.0004
	21% vs 13h 5%	76.14	"30.44 to 121.8"	Yes	****	<0.0001
	21% vs 14h 5%	103.3	"57.57 to 149.0"	Yes	****	<0.0001
	21% vs 15h 5%	108.1	"62.44 to 153.8"	Yes	****	<0.0001
	21% vs 16h 5%	62.14	"16.44 to 107.8"	Yes	***	0.0003
	21% vs 17h 5%	99.64	"55.59 to 143.7"	Yes	****	<0.0001
	21% vs 18h 5%	115.8	"70.07 to 161.5"	Yes	****	<0.0001
	21% vs 19h 5%	110.4	"62.62 to 158.1"	Yes	****	<0.0001
	21% vs 20h 5%	115.3	"69.57 to 161.0"	Yes	****	<0.0001
	21% vs 21h 5%	113.4	"65.62 to 161.1"	Yes	****	<0.0001
	21% vs 22h 5%	102.3	"56.57 to 148.0"	Yes	****	<0.0001
	21% vs 23h 5%	110.1	"64.44 to 155.8"	Yes	****	<0.0001
	21% vs 24h 5%	126.5	"80.82 to 172.2"	Yes	****	<0.0001
Figure 2.e	One-way ANOVA, Tukey's post hoc test	Mean Diff.	95.00% CI of diff.	Below threshold?	Summary	Adjusted P Value
	Hml plasmatocytes
	21% vs 1h 0.1%	689.7	"-16.80 to 1396"	No	ns	0.0598
	21% vs 2h 0.1%	1228	"480.2 to 1976"	Yes	***	0.0001
	21% vs 3h 0.1%	872.2	"165.8 to 1579"	Yes	**	0.007
	21% vs 4h 0.1%	1192	"444.2 to 1940"	Yes	***	0.0002
	21% vs 5h 0.1%	1859	"1111 to 2607"	Yes	****	<0.0001
	21% vs 6h 0.1%	2488	"1686 to 3290"	Yes	****	<0.0001
	One-way ANOVA, Tukey's post hoc test	Mean Diff.	95.00% CI of diff.	Below threshold?	Summary	Adjusted P Value
	lz crystal cells
	21% vs 1h 0.1%	-36	"-88.52 to 16.51"	No	ns	0.3839
	21% vs 2h 0.1%	-47.06	"-98.43 to 4.302"	No	ns	0.0953
	21% vs 3h 0.1%	-45.18	"-93.07 to 2.708"	No	ns	0.0778
	21% vs 4h 0.1%	-0.85	"-51.20 to 49.50"	No	ns	>0.9999
	21% vs 5h 0.1%	13.15	"-35.48 to 61.78"	No	ns	0.9832
	21% vs 6h 0.1%	36.71	"-11.19 to 84.60"	No	ns	0.2522
Figure 2.f	One-way ANOVA, Tukey's post hoc test	Mean Diff.	95.00% CI of diff.	Below threshold?	Summary	Adjusted P Value
	Hml plasmatocytes
	21% vs 1h 60%	-171.4	"-852.0 to 509.1"	No	ns	0.987
	21% vs 2h 60%	-218.4	"-899.0 to 462.1"	No	ns	0.9563
	21% vs 3h 60%	-930.4	"-1633 to -228.1"	Yes	**	0.0028
	21% vs 4h 60%	-847.9	"-1609 to -87.03"	Yes	*	0.0196
	21% vs 5h 60%	-1020	"-1722 to -317.8"	Yes	***	0.0008
	21% vs 6h 60%	-824.5	"-1627 to -22.42"	Yes	*	0.0401
	One-way ANOVA, Tukey's post hoc test	Mean Diff.	95.00% CI of diff.	Below threshold?	Summary	Adjusted P Value
	lz crystal cells
	21% vs 1h 60%	-76.09	"-146.3 to -5.893"	Yes	*	0.0253
	21% vs 2h 60%	-68.88	"-137.2 to -0.5707"	Yes	*	0.0468
	21% vs 3h 60%	-120.1	"-192.6 to -47.69"	Yes	****	<0.0001
	21% vs 4h 60%	-102.9	"-181.4 to -24.45"	Yes	**	0.0032
	21% vs 5h 60%	-190.8	"-263.2 to -118.4"	Yes	****	<0.0001
	21% vs 6h 60%	-214.6	"-297.3 to -131.9"	Yes	****	<0.0001
Figure 2.i	Mann-Witney test	Exact or approximate p value	p value summary	Significantly different (P < 0.05)	One- or two-tailed P value	Adjusted P Value	Mann-Whitney U
	Proximity (Trachea)
	21% vs 5% Plasmatocyte	Exact	****	Yes	Two-tailed	<0.0001	2
	21% vs 5% Crystal cell	Exact	****	Yes	Two-tailed	<0.0001	12
	Mann-Witney test	Exact or approximate p value	p value summary	Significantly different (P < 0.05)	One- or two-tailed P value	Adjusted P Value	Mann-Whitney U
	Proximity Index (Neuron)
	21% vs 5% Plasmatocyte	Exact	***	Yes	Two-tailed	0.0003	29
	21% vs 5% Crystal cell	Exact	ns	No	Two-tailed	0.1254	29
Figure 3.c	Mann-Witney test	Exact or approximate p value	p value summary	Significantly different (P < 0.05)	One- or two-tailed P value	Adjusted P Value	Mann-Whitney U
	Proximity Index (Oenocyte)
	21% vs 5% Plasmatocyte	Exact	ns	No	Two-tailed	0.1564	31
	21% vs 5% Crystal cell	Exact	ns	No	Two-tailed	0.8459	52
Figure 3.d	Mann-Witney test	Exact or approximate p value	p value summary	Significantly different (P < 0.05)	One- or two-tailed P value	Adjusted P Value	Mann-Whitney U
	Length
	21% vs 5% Trachea	Exact	ns	No	Two-tailed	0.509	64.5
	21% vs 5% Neuron	Exact	ns	No	Two-tailed	0.5098	64.5
Figure 3.e	Two-way ANOVA, Bonferroni's post hoc test	Mean Diff.	95.00% CI of diff.	Below threshold?	Summary	Adjusted P Value
	Pxn plasmatocytes
	21-7>OreR 21% vs 21-7>shits 21%	424.2	"-183.3 to 1032"	No	ns	0.2197
	21-7>OreR 5% vs 21-7>shits 5%	-417.6	"-1025 to 189.9"	No	ns	0.2305
	Two-way ANOVA, Bonferroni's post hoc test	Mean Diff.	95.00% CI of diff.	Below threshold?	Summary	Adjusted P Value
	lz crystal cells
	21-7>OreR 21% vs 21-7>shits 21%	-2.761	"-22.82 to 17.29"	No	ns	>0.9999
	21-7>OreR 5% vs 21-7>shits 5%	0.9216	"-16.42 to 18.27"	No	ns	>0.9999
Figure 3.f	Mann-Witney test	Exact or approximate p value	p value summary	Significantly different (P < 0.05)	One- or two-tailed P value	Adjusted p Value	Mann-Whitney U
	Hml plasmatocytes
	Hml>OreR 21% vs Hml>OreR 5%	Exact	****	Yes	Two-tailed	<0.0001	0
	Hml>punt RNAi21% vs Hml>punt RNAi5%	Exact	****	Yes	Two-tailed	<0.0001	6
	Hml>Baboon RNAi 21% vs Hml>Baboon RNAi 5%	Exact	****	Yes	Two-tailed	<0.0001	12
	Hml>dsmad2 RNAi 21% vs Hml>dsmad2 RNAi 5%	Exact	****	Yes	Two-tailed	<0.0001	0
Figure 3.g	Mann-Witney test	Exact or approximate p value	p value summary	Significantly different (P < 0.05)	One- or two-tailed P value	Adjusted p Value	Mann-Whitney U
	lz crystal cells
	lz>OreR 21% vs lz>OreR 5%	Exact	****	Yes	Two-tailed	<0.0001	0
	lz>punt RNAi21% vs lz>punt RNAi5%	Exact	****	Yes	Two-tailed	<0.0001	19.5
	lz>Baboon RNAi 21% vs lz>Baboon RNAi 5%	Exact	****	Yes	Two-tailed	<0.0001	4
	lz>dsmad2 RNAi 21% vs lz>dsmad2 RNAi 5%	Exact	****	Yes	Two-tailed	<0.0001	1
Figure 3.h	Two-way ANOVA, Bonferroni's post hoc test	Mean Diff.	95.00% CI of diff.	Below threshold?	Summary	Adjusted P Value
	Pxn plasmatocytes
	Ok72>OreR 21% vs Ok72>OreR 21%	548.3	"6.127 to 1091"	Yes	*	0.047
	Ok72>EGFR RNAi 5% vs Ok72>EGFR RNAi 5%	-2.596	"-527.1 to 521.9"	No	ns	>0.9999
	Two-way ANOVA, Bonferroni's post hoc test	Mean Diff.	95.00% CI of diff.	Below threshold?	Summary	Adjusted P Value
	lz crystal cells
	Ok72>OreR 21% vs Ok72>OreR 21%	3.845	"-16.78 to 24.47"	No	ns	>0.9999
	Ok72>EGFR RNAi 5% vs Ok72>EGFR RNAi 5%	2	"-20.35 to 24.35"	No	ns	>0.9999
Figure 3.j	Two-way ANOVA, Bonferroni's post hoc test	Mean Diff.	95.00% CI of diff.	Below threshold?	Summary	Adjusted P Value
	Pxn plasmatocytes
	21-7>OreR 21% vs 21-7>OreR 21%	444.3	"-307.5 to 1196"	No	ns	0.3451
	21-7>bnl RNAi 5% vs 21-7>bnl RNAi 5%	-25.89	"-826.6 to 774.8"	No	ns	>0.9999
	Two-way ANOVA, Bonferroni's post hoc test	Mean Diff.	95.00% CI of diff.	Below threshold?	Summary	Adjusted P Value
	lz crystal cells
	21-7>OreR 21% vs 21-7>OreR 21%	-3.5	"-25.40 to 18.40"	No	ns	>0.9999
	21-7>bnl RNAi 5% vs 21-7>bnl RNAi 5%	-1.75	"-23.65 to 20.15"	No	ns	>0.9999
Figure 3.k	Two-way ANOVA, Bonferroni's post hoc test	Mean Diff.	95.00% CI of diff.	Below threshold?	Summary	Adjusted P Value
	Pxn plasmatocytes
	PPO1>OreR 21% vs PPO1>OreR 21%	14.29	"-585.3 to 613.9"	No	ns	>0.9999
	PPO1>bnl RNAi 5% vs PPO1>bnl RNAi 5%	-364.9	"-964.4 to 234.7"	No	ns	0.3173
	Two-way ANOVA, Bonferroni's post hoc test	Mean Diff.	95.00% CI of diff.	Below threshold?	Summary	Adjusted P Value
	lz crystal cells
	PPO1>OreR 21% vs PPO1>OreR 21%	10.43	"-3.661 to 24.52"	No	ns	0.179
	PPO1>bnl RNAi 5% vs PPO1>bnl RNAi 5%	-1.857	"-15.95 to 12.23"	No	ns	>0.9999
Figure 3.n	Mann-Witney test	Exact or approximate p value	p value summary	Significantly different (P < 0.05)	One- or two-tailed P value	Adjusted p Value	Mann-Whitney U
	roGFP
	tub-roGFP 21% vs 5%	Exact	****	Yes	Two-tailed	<0.0001	4
Figure 3.o	Two-way ANOVA, Bonferroni's post hoc test	Mean Diff.	95.00% CI of diff.	Below threshold?	Summary	Adjusted P Value
	Pxn plasmatocytes
	btl>OreR 21% vs btl>OreR 21%	199.4	"-227.2 to 625.9"	No	ns	0.577
	btl>Duox RNAi 5% vs btl>Duox RNAi 5%	-528.3	"-949.4 to -107.2"	Yes	*	0.0107
	Two-way ANOVA, Bonferroni's post hoc test	Mean Diff.	95.00% CI of diff.	Below threshold?	Summary	Adjusted P Value
	lz crystal cells
	btl>OreR 21% vs btl>OreR 21%	19.37	"2.794 to 35.94"	Yes	*	0.0185
	btl>Duox RNAi 5% vs btl>Duox RNAi 5%	-16.35	"-33.88 to 1.170"	No	ns	0.072
Figure 3.p	Two-way ANOVA, Bonferroni's post hoc test	Mean Diff.	95.00% CI of diff.	Below threshold?	Summary	Adjusted P Value
	Pxn plasmatocytes
	btl>OreR 21% vs btl>OreR 21%	886.8	"379.1 to 1395"	Yes	***	0.0003
	btl>sod2 5% vs btl>sod2 5%	-49.1	"-550.3 to 452.1"	No	ns	>0.9999
	Two-way ANOVA, Bonferroni's post hoc test	Mean Diff.	95.00% CI of diff.	Below threshold?	Summary	Adjusted P Value
	lz crystal cells
	btl>OreR 21% vs btl>OreR 21%	39.75	"21.10 to 58.40"	Yes	****	<0.0001
	btl>sod2 5% vs btl>sod2 5%	-6.622	"-25.54 to 12.30"	No	ns	0.8514
Figure 4.a	Mann-Witney test	Exact or approximate p value	p value summary	Significantly different (P < 0.05)	One- or two-tailed P value	Adjusted p Value	Mann-Whitney U
	Hml plasmatocytes
	Hml-gal4>GFP Lz-LexA>mCherry/+ vs ush RNAi (32950)	Exact	****	Yes	Two-tailed	<0.0001	0
	Hml-gal4>GFP Lz-LexA>mCherry/+ vs ush RNAi (44041)	Exact	****	Yes	Two-tailed	<0.0001	0
	Hml-gal4>GFP Lz-LexA>mCherry/+ vs stg RNAi (34831)	Exact	****	Yes	Two-tailed	<0.0001	0
	Mann-Witney test	Exact or approximate p value	p value summary	Significantly different (P < 0.05)	One- or two-tailed P value	Adjusted p Value	Mann-Whitney U
	lz crystal cells
	Hml-gal4>GFP Lz-LexA>mCherry/+ vs ush RNAi (32950)	Exact	ns	No	Two-tailed	0.0942	122.5
	Hml-gal4>GFP Lz-LexA>mCherry/+ vs ush RNAi (44041)	Exact	ns	No	Two-tailed	0.4727	200
	Hml-gal4>GFP Lz-LexA>mCherry/+ vs stg RNAi (34831)	Exact	****	Yes	Two-tailed	<0.0001	19
Figure 4.b	One-way ANOVA, Tukey's post hoc test	Mean Diff.	95.00% CI of diff.	Below threshold?	Summary	Adjusted P Value
	Hml plasmatocytes
	Hml-gal4>GFP Lz-LexA>mCherry/ush RNAi 21% vs 1h 5%	275.3	"-20.35 to 570.9"	No	ns	0.0796
	Hml-gal4>GFP Lz-LexA>mCherry/ush RNAi 21% vs 2h 5%	611.3	"310.6 to 912.0"	yes	****	<0.0001
	Hml-gal4>GFP Lz-LexA>mCherry/ush RNAi 21% vs 3h 5%	834	"513.4 to 1154"	Yes	****	<0.0001
	Hml-gal4>GFP Lz-LexA>mCherry/ush RNAi 21% vs 4h 5%	1131	"810.2 to 1451"	Yes	****	<0.0001
	One-way ANOVA, Tukey's post hoc test	Mean Diff.	95.00% CI of diff.	Below threshold?	Summary	Adjusted P Value
	lz crystal cells
	Hml-gal4>GFP Lz-LexA>mCherry/ush RNAi 21% vs 1h 5%	-4.012	"-21.33 to 13.31"	No	ns	0.9654
	Hml-gal4>GFP Lz-LexA>mCherry/ush RNAi 21% vs 2h 5%	39.77	"21.54 to 58.00"	Yes	****	<0.0001
	Hml-gal4>GFP Lz-LexA>mCherry/ush RNAi 21% vs 3h 5%	57.94	"41.58 to 74.30"	Yes	****	<0.0001
	Hml-gal4>GFP Lz-LexA>mCherry/ush RNAi 21% vs 4h 5%	67.57	"49.34 to 85.80"	Yes	****	<0.0001
Figure 4.d	Mann-Witney test	Exact or approximate p value	p value summary	Significantly different (P < 0.05)	One- or two-tailed P value	Adjusted p Value	Mann-Whitney U
	Female
	Hml/+ vs Hml/ush RNAi	Exact	**	Yes	Two-tailed	0.0013	237
	Hml/+ vs Hml/stg RNAi	Exact	*	Yes	Two-tailed	0.0224	128
	Mann-Witney test	Exact or approximate p value	p value summary	Significantly different (P < 0.05)	One- or two-tailed P value	Adjusted p Value	Mann-Whitney U
	Male
	Hml/+ vs Hml/ush RNAi	Exact	ns	No	Two-tailed	0.05	260
	Hml/+ vs Hml/stg RNAi	Exact	ns	No	Two-tailed	0.1826	61
Figure 4.f	Mann-Witney test	Exact or approximate p value	p value summary	Significantly different (P < 0.05)	One- or two-tailed P value	Adjusted P Value	Mann-Whitney U
	pxn plasmatocytes
	lz>GFP/+ 21% vs 5%	Exact	****	Yes	Two-tailed	<0.0001	23
	lz>GFP/PPO1 RNAi 21% vs 5%	Exact	*	Yes	Two-tailed	0.0207	10
	lz>GFP/fok RNAi 21% vs 5%	Exact	ns	No	Two-tailed	0.5458	59
	lz>GFP/CG10467 RNAi 21% vs 5%	Exact	ns	No	Two-tailed	0.2949	18.5
	lz>GFP/Men RNAi 21% vs 5%	Exact	****	Yes	Two-tailed	<0.0001	0
	lz>GFP/CG15343 RNAi 21% vs 5%	Exact	****	Yes	Two-tailed	<0.0001	7
	lz>GFP/pde1c RNAi 21% vs 5%	Exact	****	Yes	Two-tailed	<0.0001	56
	lz>GFP/CG9119 RNAi 21% vs 5%	Exact	****	Yes	Two-tailed	<0.0001	4
	lz>GFP/CG7860 RNAi 21% vs 5%	Exact	****	Yes	Two-tailed	<0.0001	0
	lz>GFP/CG10469 RNAi 21% vs 5%	Exact	****	Yes	Two-tailed	<0.0001	2
	lz>GFP/mthl10 RNAi 21% vs 5%	Exact	****	Yes	Two-tailed	<0.0001	14
	lz>GFP/Gip RNAi 21% vs 5%	Exact	*	Yes	Two-tailed	0.0126	78
	lz>GFP/CG17109 RNAi 21% vs 5%	Exact	*	Yes	Two-tailed	0.0159	1
	lz>GFP/Naxd RNAi 21% vs 5%	Exact	****	Yes	Two-tailed	<0.0001	25
	lz>GFP/peb RNAi 21% vs 5%	Exact	****	Yes	Two-tailed	<0.0001	11
	lz>GFP/tna RNAi 21% vs 5%	Exact	**	Yes	Two-tailed	0.0047	6
Figure 4.g	Mann-Witney test	Exact or approximate p value	p value summary	Significantly different (P < 0.05)	One- or two-tailed P value	Adjusted P Value	Mann-Whitney U
	lz crystal cells
	w1118 21% vs 5%	Exact	****	Yes	Two-tailed	<0.0001	0
	PPO1D 21% vs 5%	Exact	****	Yes	Two-tailed	<0.0001	0
	PPO2D 21% vs 5%	Exact	ns	No	Two-tailed	0.1991	128
Figure 4.h	Mann-Witney test	Exact or approximate p value	p value summary	Significantly different (P < 0.05)	One- or two-tailed P value	Adjusted P Value	Mann-Whitney U
	lz crystal cells
	lz>GFP/+ 21% vs 5%	Exact	****	Yes	Two-tailed	<0.0001	311.5
	lz>GFP/PPO1 RNAi 21% vs 5%	Exact	***	Yes	Two-tailed	0.001	20.5
	lz>GFP/fok RNAi 21% vs 5%	Exact	ns	No	Two-tailed	0.2526	50
	lz>GFP/CG10467 RNAi 21% vs 5%	Exact	ns	No	Two-tailed	0.2949	18.5
	lz>GFP/Men RNAi 21% vs 5%	Exact	****	Yes	Two-tailed	<0.0001	0
	lz>GFP/CG15343 RNAi 21% vs 5%	Exact	****	Yes	Two-tailed	<0.0001	7
	lz>GFP/Pde1c RNAi 21% vs 5%	Exact	****	Yes	Two-tailed	<0.0001	53.5
	lz>GFP/CG9119 RNAi 21% vs 5%	Exact	****	Yes	Two-tailed	<0.0001	2
	lz>GFP/CG7860 RNAi 21% vs 5%	Exact	****	Yes	Two-tailed	<0.0001	0
	lz>GFP/CG10469 RNAi 21% vs 5%	Exact	****	Yes	Two-tailed	<0.0001	2
	lz>GFP/mthl10 RNAi 21% vs 5%	Exact	****	Yes	Two-tailed	<0.0001	0
	lz>GFP/Gip RNAi 21% vs 5%	Exact	**	Yes	Two-tailed	0.0043	68
	lz>GFP/CG17109 RNAi 21% vs 5%	Exact	*	Yes	Two-tailed	0.013	3
	lz>GFP/Naxd RNAi 21% vs 5%	Exact	****	Yes	Two-tailed	<0.0001	23.5
	lz>GFP/peb RNAi 21% vs 5%	Exact	****	Yes	Two-tailed	<0.0001	0
	lz>GFP/tna RNAi 21% vs 5%	Exact	*	Yes	Two-tailed	0.0205	8
Figure 4.i	Mann-Witney test	Exact or approximate p value	p value summary	Significantly different (P < 0.05)	One- or two-tailed P value	Adjusted P Value	Mann-Whitney U
	lz crystal cells
	w1118 21% vs 5%	Exact	****	Yes	Two-tailed	<0.0001	0
	PPO1D 21% vs 5%	Exact	****	Yes	Two-tailed	<0.0001	0
	PPO2D 21% vs 5%	Exact	ns	No	Two-tailed	0.3852	141
Figure 4.j	paired t test	p value	p value summary	Significantly different (P < 0.05)	One- or two-tailed P value	t, df	Number of pairs
	PPO2
	HLT/+ vs HLT/PPO2 RNAi	0.0004	***	Yes	Two-tailed	t=48.68, df=2	3
Figure 4.k	paired t test	p value	p value summary	Significantly different (P < 0.05)	One- or two-tailed P value	t, df	Number of pairs
	CAH2
	Hml/+ vs Hml/CAH2 RNAi	0.0018	**	Yes	Two-tailed	t=23.60, df=2	3
Figure 4.l	paired t test	p value	p value summary	Significantly different (P < 0.05)	One- or two-tailed P value	t, df	Number of pairs
	MtnA
	HLT/+ vs HLT/MtnA RNAi	0.0044	**	Yes	Two-tailed	t=15.05, df=2	3
Figure 4.m	paired t test	p value	p value summary	Significantly different (P < 0.05)	One- or two-tailed P value	t, df	Number of pairs
	Atox1
	HLT/+ vs HLT/Atox1 RNAi	0.0002	***	Yes	Two-tailed	t=66.65, df=2	3
Figure 4.n	paired t test	p value	p value summary	Significantly different (P < 0.05)	One- or two-tailed P value	t, df	Number of pairs
	Ctr1A
	HLT/+ vs HLT/Ctr1A RNAi	0.0006	***	Yes	Two-tailed	t=39.71, df=2	3
Figure 4.o	paired t test	p value	p value summary	Significantly different (P < 0.05)	One- or two-tailed P value	t, df	Number of pairs
	PPO1
	HLT/+ vs HLT/PPO1 RNAi	0.0064	**	Yes	Two-tailed	t=12.46, df=2	3
Figure 5.b	Mann-Witney test	Exact or approximate p value	p value summary	Significantly different (P < 0.05)	One- or two-tailed P value	Adjusted p Value	Mann-Whitney U
	Phase of PPO2
	21% vs 60%	Exact	ns	No	Two-tailed	0.0596	33
Figure 5.e	Mann-Witney test	Exact or approximate p value	p value summary	Significantly different (P < 0.05)	One- or two-tailed P value	Adjusted p Value	Mann-Whitney U
	Phase of PPO2
	PPO1/PPO2WT vs PPO1/PPO2H212N369N	Exact	**	Yes	Two-tailed	0.0043	0
	PPO1/PPO2WT vs PPO1/PPO2R50A	Exact	ns	No	Two-tailed	0.6623	12
Figure 5.g	Mann-Witney test	Exact or approximate p value	p value summary	Significantly different (P < 0.05)	One- or two-tailed P value	Adjusted p Value	Mann-Whitney U
	Cytosolic GFP
	pH7.5 vs pH6.5	Exact	****	Yes	Two-tailed	<0.0001	38
	pH7.5 vs pH5.5	Exact	****	Yes	Two-tailed	<0.0001	0
	pH7.5 vs pH4.5	Exact	****	Yes	Two-tailed	<0.0001	0
Figure 5.i	Mann-Witney test	Exact or approximate p value	p value summary	Significantly different (P < 0.05)	One- or two-tailed P value	Adjusted p Value	Mann-Whitney U
	Cytosolic pH
	lz>mCherry/OreR vs lz>mCherry/CAH2 RNAi	Exact	ns	No	Two-tailed	0.1774	27
	lz>mCherry/OreR vs lz>mCherry/UAS-CAH2	Exact	**	Yes	Two-tailed	0.0062	10
Figure 5.k	Mann-Witney test	Exact or approximate p value	p value summary	Significantly different (P < 0.05)	One- or two-tailed P value	Adjusted p Value	Mann-Whitney U
	Cu2+
	Notch>mCherry/OreR vs Notch>mCherry/Ctr1A RNAi	Exact	**	Yes	Two-tailed	0.0079	0
Figure 5.m	Mann-Witney test	Exact or approximate p value	p value summary	Significantly different (P < 0.05)	One- or two-tailed P value	Adjusted p Value	Mann-Whitney U
	Cu2+
	Normal food vs BCS 200µM food	Exact	***	Yes	Two-tailed	0.0003	2
Figure 6.c	One-way ANOVA, Tukey's post hoc test	Mean Diff.	95.00% CI of diff.	Below threshold?	Summary	Adjusted P Value
	Phase of PPO2
	21% vs 1h 5%	2.229	"-5.865 to 10.32"	No	ns	>0.9999
	21% vs 2h 5%	23.43	"15.34 to 31.52"	Yes	****	<0.0001
	21% vs 3h 5%	31.58	"24.23 to 38.93"	Yes	****	<0.0001
	21% vs 4h 5%	35.06	"26.42 to 43.70"	Yes	****	<0.0001
	21% vs 5h 5%	3.854	"-5.550 to 13.26"	No	ns	0.9978
	21% vs 6h 5%	-2.963	"-11.60 to 5.678"	No	ns	0.9999
	21% vs 7h 5%	0.3786	"-7.715 to 8.472"	No	ns	>0.9999
	21% vs 8h 5%	0.1386	"-8.503 to 8.780"	No	ns	>0.9999
	21% vs 9h 5%	-5.346	"-14.75 to 4.057"	No	ns	0.9018
	21% vs 10h 5%	-0.4714	"-9.875 to 8.932"	No	ns	>0.9999
	21% vs 11h 5%	43.36	"35.27 to 51.46"	Yes	****	<0.0001
	21% vs 12h 5%	50.36	"41.72 to 59.00"	Yes	****	<0.0001
	21% vs 13h 5%	48.6	"39.96 to 57.24"	Yes	****	<0.0001
	21% vs 14h 5%	51.1	"42.46 to 59.74"	Yes	****	<0.0001
	21% vs 15h 5%	55.24	"46.60 to 63.88"	Yes	****	<0.0001
	21% vs 16h 5%	48.28	"38.88 to 57.68"	Yes	****	<0.0001
	21% vs 17h 5%	44.56	"35.92 to 53.20"	Yes	****	<0.0001
	21% vs 18h 5%	51.93	"42.53 to 61.33"	Yes	****	<0.0001
	21% vs 19h 5%	56.2	"46.80 to 65.61"	Yes	****	<0.0001
	21% vs 20h 5%	56.12	"47.48 to 64.76"	Yes	****	<0.0001
	21% vs 21h 5%	54.03	"44.63 to 63.43"	Yes	****	<0.0001
	21% vs 22h 5%	57.95	"48.55 to 67.36"	Yes	****	<0.0001
	21% vs 23h 5%	55.53	"46.13 to 64.93"	Yes	****	<0.0001
	21% vs 24h 5%	55.8	"46.40 to 65.21"	Yes	****	<0.0001
Figure 6.d	paired t test	p value	p value summary	Significantly different (P < 0.05)	One- or two-tailed P value	t, df	Number of pairs
	CAH2
	21% vs 5%	<0.0001	****	Yes	Two-tailed	t=170.3, df=2	3
Figure 6.e	Mann-Witney test	Exact or approximate p value	p value summary	Significantly different (P < 0.05)	One- or two-tailed P value	Adjusted P Value	Mann-Whitney U
	CAH2 SABER
	Plasmatocyte 21% vs crystal cell 21%	Exact	****	Yes	Two-tailed	<0.0001	0
	Plasmatocyte 21% vs 5%	Exact	****	Yes	Two-tailed	<0.0001	30
	Crystal cell 21% vs 5%	Exact	****	Yes	Two-tailed	<0.0001	1
Figure 6.h	Mann-Witney test	Exact or approximate p value	p value summary	Significantly different (P < 0.05)	One- or two-tailed P value	Adjusted p Value	Mann-Whitney U
	Average volume of PPO2+ crystal
	21% vs 5%	Exact	****	Yes	Two-tailed	<0.0001	112
Figure 6.i	Mann-Witney test	Exact or approximate p value	p value summary	Significantly different (P < 0.05)	One- or two-tailed P value	Adjusted P Value	Mann-Whitney U
	Circulating PPO2+ cell
	Cytosolic PPO2 21% vs 4h 5%	Exact	***	Yes	Two-tailed	0.0001	0
	Crystalline PPO2 21% vs 4h 5%	Exact	**	Yes	Two-tailed	0.0097	9
Figure 6.j	Mann-Witney test	Exact or approximate p value	p value summary	Significantly different (P < 0.05)	One- or two-tailed P value	Adjusted P Value	Mann-Whitney U
	Sessile PPO2+ cell
	Cytosolic PPO2 21% vs 4h 5%	Exact	****	Yes	Two-tailed	<0.0001	0
	Crystalline PPO2 21% vs 4h 5%	Exact	***	Yes	Two-tailed	0.001	7
Figure 6.l	Dunnett's multiple comparisions test	Mean Diff.	95.00% CI of diff.	Below threshold?	Summary	Adjusted P Value
	Crystal cell
	w1118 vs PPO2D	-45.49	"-60.79 to -30.18"	Yes	****	<0.0001
	w1118 vs PPO2D ; Notch>PPO2WT	-15.97	"-32.45 to 0.5136"	No	ns	0.06
	w1118 vs PPO2D ; Notch>PPO2H369N	-29.31	"-45.49 to -13.13"	Yes	****	<0.0001
Figure 6.m	Dunnett's multiple comparisions test	Mean Diff.	90.00% CI of diff.	Below threshold?	Summary	Adjusted P Value
	Plasmatocyte
	w1118 vs PPO2D	-1417	"-1758 to -1076"	Yes	****	<0.0001
	w1118 vs PPO2D ; Notch>PPO2WT	-377.4	"-740.0 to -14.92"	Yes	ns	0.0825
	w1118 vs PPO2D ; Notch>PPO2H369N	-1332	"-1698 to -966.5"	Yes	****	<0.0001
Figure 6.p	Mann-Witney test	Exact or approximate p value	p value summary	Significantly different (P < 0.05)	One- or two-tailed P value	Adjusted P Value	Mann-Whitney U
	Magenta/Green ratio
	Hml>Timer 21% circulation vs 21% sessile	Exact	****	Yes	Two-tailed	<0.0001	6
	Hml>Timer 21% circulation vs 5% circulation	Exact	****	Yes	Two-tailed	<0.0001	3
	Hml>Timer 5% circulation vs 5% sessile	Exact	****	Yes	Two-tailed	<0.0001	682
Figure 7.f	Mann-Witney test	Exact or approximate p value	p value summary	Significantly different (P < 0.05)	One- or two-tailed P value	Adjusted P Value	Mann-Whitney U
	Magenta/Green ratio
	Brain hs>Timer 21% vs PPO2D;hs>Timer 21%	Approximate	ns	No	Two-tailed	0.9292	10407
	Trachea hs>Timer 21% vs PPO2D;hs>Timer 21%	Exact	ns	No	Two-tailed	0.5133	1952
	Muscle hs>Timer 21% vs PPO2D;hs>Timer 21%	Exact	ns	No	Two-tailed	<0.0001	46
	Foregut hs>Timer 21% vs PPO2D;hs>Timer 21%	Exact	****	Yes	Two-tailed	<0.0001	182
	Midgut hs>Timer 21% vs PPO2D;hs>Timer 21%	Exact	****	Yes	Two-tailed	<0.0001	354
	Hindgut hs>Timer 21% vs PPO2D;hs>Timer 21%	Exact	*	Yes	Two-tailed	0.0234	1130
	Salivary gland hs>Timer 21% vs PPO2D;hs>Timer 21%	Exact	**	Yes	Two-tailed	0.0015	838
	Fat body hs>Timer 21% vs PPO2D;hs>Timer 21%	Exact	****	Yes	Two-tailed	<0.0001	6
	Eye disc hs>Timer 21% vs PPO2D;hs>Timer 21%	Exact	****	Yes	Two-tailed	<0.0001	1410
	Leg disc hs>Timer 21% vs PPO2D;hs>Timer 21%	Exact	****	Yes	Two-tailed	<0.0001	203
Figure 7.h	Mann-Witney test	Exact or approximate p value	p value summary	Significantly different (P < 0.05)	One- or two-tailed P value	Adjusted P Value	Mann-Whitney U
	Magenta/Green ratio
	Brain w1118 21% vs PPO2D 21%	Exact	ns	No	Two-tailed	0.2761	2217
	Trachea w1118 21% vs PPO2D 21%	Exact	ns	No	Two-tailed	0.5627	576
	Muscle w1118 21% vs PPO2D 21%	Exact	ns	No	Two-tailed	0.1023	67
	Foregut w1118 21% vs PPO2D 21%	Exact	****	Yes	Two-tailed	<0.0001	3
	Midgut w1118 21% vs PPO2D 21%	Exact	ns	Yes	Two-tailed	0.5689	897
	Hindgut w1118 21% vs PPO2D 21%	Exact	**	Yes	Two-tailed	0.0064	720
	Salivary gland w1118 21% vs PPO2D 21%	Exact	ns	Yes	Two-tailed	0.098	701
	Fat body w1118 21% vs PPO2D 21%	Approximate	****	Yes	Two-tailed	<0.0001	250
	Eye disc w1118 21% vs PPO2D 21%	Exact	****	Yes	Two-tailed	<0.0001	117
	Leg disc w1118 21% vs PPO2D 21%	Exact	****	Yes	Two-tailed	<0.0001	29
Figure 7.j	Mann-Witney test	Exact or approximate p value	p value summary	Significantly different (P < 0.05)	One- or two-tailed P value	Adjusted p Value	Mann-Whitney U
	lz crystal cells
	w1118 vs PPO1D	Exact	**	Yes	Two-tailed	0.0026	1216
Figure 8.a	Mann-Witney test	Exact or approximate p value	p value summary	Significantly different (P < 0.05)	One- or two-tailed P value	Adjusted p Value	Mann-Whitney U
	Pupal volume
	w1118 21% vs w1118 5%	Exact	***	Yes	Two-tailed	0.0004	25
	w1118 21% vs w1118 60%	Exact	ns	No	Two-tailed	0.0948	273
	w1118 21% vs PPO2D 21%	Exact	****	Yes	Two-tailed	<0.0001	45
	PPO2D 21% vs PPO2D 5%	Exact	ns	No	Two-tailed	0.1053	78
	PPO2D 21% vs PPO2D 60%	Exact	****	Yes	Two-tailed	<0.0001	98
Figure 8.d	Mann-Witney test	Exact or approximate p value	p value summary	Significantly different (P < 0.05)	One- or two-tailed P value	Adjusted p Value	Mann-Whitney U
	Larval survival rate
	w1118 21% vs w1118 5%	Exact	***	Yes	Two-tailed	0.0006	0
	w1118 21% vs PPO1D 21%	Exact	ns	No	Two-tailed	0.1098	7
	PPO1D 21% vs PPO1D 5%	Exact	**	Yes	Two-tailed	0.0065	0.5
Figure 8.f	Mann-Witney test	Exact or approximate p value	p value summary	Significantly different (P < 0.05)	One- or two-tailed P value	Adjusted p Value	Mann-Whitney U
	Pupal volume
	w1118 vs PPO1D Female	Exact	ns	No	Two-tailed	0.0959	102
	w1118 vs PPO1D Male	Exact	ns	No	Two-tailed	0.2931	128
Figure 8.h	Mann-Witney test	Exact or approximate p value	p value summary	Significantly different (P < 0.05)	One- or two-tailed P value	Adjusted p Value	Mann-Whitney U
	Pupal volume
	w1118 15mm vs w1118 3mm	Exact	**	Yes	Two-tailed	0.0047	376
	w1118 15mm vs PPO2D 15mm	Exact	****	Yes	Two-tailed	<0.001	50
	w1118 15mm vs PPO2D 3mm	Exact	ns	No	Two-tailed	0.1462	224
Figure 8.k	Mann-Witney test	Exact or approximate p value	p value summary	Significantly different (P < 0.05)	One- or two-tailed P value	Adjusted p Value	Mann-Whitney U
	Magenta/Green ratio
	hs>Timer 15mm vs 3mm	Exact	****	Yes	Two-tailed	<0.0001	0
	hs>Timer 15mm vs PPO2D; hs>Timer 15mm	Exact	****	Yes	Two-tailed	<0.0001	97
	PPO2D;hs>Timer15mm vs PPO2D;hs>Timer 3mm	Exact	****	Yes	Two-tailed	<0.0001	592
Figure 8.m	Mann-Witney test	Exact or approximate p value	p value summary	Significantly different (P < 0.05)	One- or two-tailed P value	Adjusted p Value	Mann-Whitney U
	Pupal volume
	w1118 vs PPO2D	Exact	****	Yes	Two-tailed	<0.0001	55
	PPO2D vs PPO2D;Notch>Lpol Hc2	Exact	***	Yes	Two-tailed	<0.0001	24
Figure 8.n	Mann-Witney test	Exact or approximate p value	p value summary	Significantly different (P < 0.05)	One- or two-tailed P value	Adjusted p Value	Mann-Whitney U
	Pupal volume
	w1118 vs PPO2D	Exact	****	Yes	Two-tailed	<0.0001	5
	PPO2 vs PPO2D;Notch>Lpol Hc2	Exact	**	Yes	Two-tailed	0.0063	24
Figure 8.q	Mann-Witney test	Exact or approximate p value	p value summary	Significantly different (P < 0.05)	One- or two-tailed P value	Adjusted p Value	Mann-Whitney U
	Nuclear sima intensity
	w1118 vs PPO2D	Exact	****	Yes	Two-tailed	<0.0001	46
	PPO2 vs PPO2D;Notch>Lpol Hc2	Exact	****	Yes	Two-tailed	<0.0001	1321

## Sheet: Driver description
	Genotype	Target tissue and description	Reference
1	21-7-Gal4	All MD sensory neurons	doi: 10.1073/pnas.0700895104
2	btl-Gal4	btl-Gal4 enancer trap expressed in all tracheal cells	DOI: 10.1242/dev.122.5.1395
3	HmlLT-Gal4	Lineage traced HmlD-Gal4 line that marks all Hml+ plasmatocytes	https://doi.org/10.7554/eLife.03626
4	HmlΔ-dsRed	A dsRed-expressing reporter driven by HmlD enhancer	doi: 10.1242/dev.067322
5	HmlΔ-Gal4	Gal4 transgene fused with a truncated HmlD enhancer	DOI: 10.1038/sj.onc.1208156
6	hs-Gal4	Gal4 transgene under the control of a heat shock Hsp70 promoter	doi: 10.1016/0092-8674(95)90292-9
7	lz-Gal4	Gal4 transgene under the control of lozenge, Crystal cell expression	doi: 10.1101/gad.1052803
8	lz-LexA	Gal4 transgene under the control of lozenge, Crystal cell expression	doi: 10.1038/s41467-018-04990-3
9	Notch-Gal4	Gal4 insertion under the control of DNA sequence in Notch (GMR30C06-Gal4)	doi: 10.1016/j.devcel.2015.03.014
10	OK72-Gal4	Gal4 enhancer trap expressed in oenocytes	doi.org/10.1111/j.1365-2583.2006.00658.x
11	PPO1-Gal4	Gal4 transgene under the control of PPO1 enhancer, Mature crystal cell expression	this study
