# Supplementary material for: Drosophila immune cells transport oxygen through PPO2 protein phase transition
Source: Nature. 2024 Jun 26;631(8020):350–9. doi: 10.1038/s41586-024-07583-x (PMC11236712; doi:10.1038/s41586-024-07583-x)
Supplement: Supplementary file 4 — List of primers used in this study and detailed sequences. The first sheet indicates primers that were used in cloning and their sequence information. The second sheet indicates primers that were used in RT–qPCR. [file 41586_2024_7583_MOESM4_ESM.xlsx]

## Sheet: Sheet1
		Supplementary Table 6 This table contains primers used in this study and detailed sequence information

## Sheet: List of primers used in cloning
	Hml enhancer	Forward	5'-TTCTGTAGGCAGGTTCAATACA-3'
		Reverse	5'-GGCTAATCGGAAATTGTTGG-3'
	PPO1 enhancer	Forward	5'-CATTTCAACGCCAAAGTCGGCAG-3'
		Reverse	5'-CACTTTTAACTTCACTCAACGAAGCCAG-3'
	PPO2 cDNA	Forward	5'-ATGGCCGACAAGAAGAATCTCC-3'
		Reverse	5'-CTAGTTTGGGCGCTGCACGG-3'
	PPO2 (XhoI)	Forward	5'-GGGGCTCGAGATGGCCGACAAGAAGAAT-3'
	PPO2 (XbaI)	Reverse	5'-GGTCTAGACTAGTTTGGGCGCTGCACGG-3'
	PPO2_Linker	Reverse	5'-CGAGCCGCCGCCGCCGTTTGGGCG-3'
	EGFP cDNA	Reverse	5'-CTTGTACGACTCGTCCATGCCGAG-3'
	Linker_EGFP	Forward	5'-GGCGGCGGCGGCTCGATGGTGAGC-3'
	EGFP (XbaI)	Reverse	5'-TCTAGATTACTTGTACAGCTCGTCCATGCCGAGAGTGATCCCG-3'
	PPO2H369N mutagenesis	Forward	5'-ACACCTTCATCTCGTACGCCCACGAT-3'
		Reverse	5'-TTCCGTTGTTGTGCAGGTCACCATAC-3'
	PPO2H212N mutagenesis	Forward	5'-CCTGGTCTACCCCTTCGAGGCCTCCG-3'
		Reverse	5'-TTCCAATGCCAGTGGTGAAGGTTGATG-3'
	PPO2R50A mutagenesis	Forward	5'-CCGTCGGCGACAAGGTGGA-3'
		Reverse	5'-CGCTCTGCACCTCGTTGCT-3'
	Limulus polyphemus_Hc2	Forward	5'-ATGACCTTGCACGACAAA-3'
		Reverse	5'-CTATTCGTGGAATTTTATTTTGA-3'

## Sheet: List of primers used in qRT-PCR
	PPO2	Forward	5'- AATGTCTTCGCCAGGTTCAC-3'
		Reverse	5'-CTTGTCCAGCTCGATCATCA-3'
	CAH2	Forward	5'-GCTTCACCAACTTGCTCTCC-3'
		Reverse	5'-TCAACTGCTTCTCCGTGATG-3'
	MtnA	Forward	5'-CACTTGACCATCCCATTTCC-3'
		Reverse	5'-GGTCTGCGGCATTCTAGGT-3'
	Atox1	Forward	5'-CAGTGCACGAATTCAAGGTG-3'
		Reverse	5'-GACGTAGGTGGTGCTCTTGC-3'
	Ctr1A	Forward	5'-TGCTGTCGATTAACCACCTG-3'
		Reverse	5'-TGACAGTGCTCGGTTACGTC-3'
	PPO1	Forward	5'-ACATATTCGCCTCGTTCACC-3'
		Reverse	5'-CAGGCACCAAATCAACTGTG-3'
