# Supplementary material for: Drosophila immune cells transport oxygen through PPO2 protein phase transition
Source: Nature. 2024 Jun 26;631(8020):350–9. doi: 10.1038/s41586-024-07583-x (PMC11236712; doi:10.1038/s41586-024-07583-x)
Supplement: Supplementary file 9 — Source Data Fig. 1–5 and Source Data Extended Data Fig. 1–8 [file 41586_2024_7583_MOESM9_ESM.xlsx]

## Sheet: Figure 1
Figure 1 Source Data
Figure 1a	Y axis	Column	Genotype	Condition	Column name
	Larval survival rate (%)	A	w1118		w1118	60	60	70	80	90	80	80	70	80	90
		B	lzr15		lzr15	30	60	40	50	10	20	30
		C	HmlΔ-Gal4 UAS-EGFP	HmlΔ-Gal4 UAS-EGFP/	OreR	80	90	80	80	90
		D	HmlΔ-Gal4 UAS-EGFP, UAS-Notch RNAi		Notch Ri	50	60	70	50	50	60
Figure 1c	Y axis	Column	Genotype	Condition	Column name
	Larval survival rate (%)	A	w1118	21% O2 (Normoxia)	w1118	60	60	70	80	90	80	80	70	80	90
		B	w1118	60% O2 (Hyperoxia)	w1118	80	70	70	80	60	60	60	70	70	60
		C	lzr15	21% O2 (Normoxia)	lzr15	30	60	40	50	10	20	30
		D	lzr15	60% O2 (Hyperoxia)	lzr15	50	70	80	50	50	30	60	40
Figure 1d	Y axis	Column	Genotype	Condition	Column name
	Larval survival rate (%)	A	w1118	15-mm-deep food	w1118	70	80	60	70	70	90
		B	w1118	3-mm-depth food (shallow food)	w1118	80	90	80	80	70	70	80	80	80
		C	lzr15	15-mm-deep food	lzr15	40	60	40	30	20	30
		D	lzr15	3-mm-depth food (shallow food)	lzr15	50	80	70	60	80	60
Figure 1f	Y axis	Column	Genotype	Condition 1	Condition 2	Column name
	Hml+ plasmatocyte/Larva	A	HmlΔ-Gal4 UAS-EGFP lz-LexA LexAop-mCherry	Circulation	24h 5% O2 (Hypoxia)	5% O2	423	325	269	319	170	345	285	178	356	100	452	567	235	165	177	455	663	439	498	299	430	454	1050	320	604	104
		B	HmlΔ-Gal4 UAS-EGFP lz-LexA LexAop-mCherry		21% O2 (Normoxia)	21% O2	3116	2712	3119	2797	2702	2949	3179	2661	3803	3354	3051	3967	1800	1967	3493	3328	2776	2871	3403	3357
		C	HmlΔ-Gal4 UAS-EGFP lz-LexA LexAop-mCherry		24h 60% O2 (Hyperoxia)	60% O2	3883	6186	3684	3129	5126	4275	3489	5466	5604	3562	5040	5347	2900	4538
	lz+ crystal cell/Larva	A	HmlΔ-Gal4 UAS-EGFP lz-LexA LexAop-mCherry		24h 5% O2 (Hypoxia)	5% O2	11	13	11	16	16	18	27	30	14	21	27	15	11	11	14	22	19	15
		B	HmlΔ-Gal4 UAS-EGFP lz-LexA LexAop-mCherry		21% O2 (Normoxia)	21% O2	90	127	86	81	94	51	75	62	73	100	83	70	61	74	77	103	84	63	80	81
		C	HmlΔ-Gal4 UAS-EGFP lz-LexA LexAop-mCherry		24h 60% O2 (Hyperoxia)	60% O2	125	132	346	130	214	243	247	246	110	104	209	231	264	88
Figure 1g	Y axis	Column	Genotype	Condition 1	Condition 2	Column name
	Hml+ plasmatocyte/Larva	A	HmlΔ-Gal4 UAS-EGFP lz-LexA LexAop-mCherry	Circulation	21% O2 (Normoxia)	21% O2	3674	3743	2661	3807	2860	3179	2865	3545	2977	2832	2682	3234	3761	3803	3051	3967	3328	3493	3116	2712	3119	2797	2702	2949	3179
		B	HmlΔ-Gal4 UAS-EGFP lz-LexA LexAop-mCherry		1h 5% O2 (Hypoxia)	1h	1816	2355	2723	3858	2041	3057	2709	2984	2478	2794	2557	1935	2569	2789	2149	1906	2708	2853	2690	3806	2169	2995	2497	3526
		C	HmlΔ-Gal4 UAS-EGFP lz-LexA LexAop-mCherry		2h 5% O2 (Hypoxia)	2h	1415	1191	1370	2303	1580	1315	1914	1071	1363	1840	1591	1720	1415	1342	1409	1489	1761	2078	1963	2536	1636	2165	1900	1843	2656
		D	HmlΔ-Gal4 UAS-EGFP lz-LexA LexAop-mCherry		3h 5% O2 (Hypoxia)	3h	1141	1593	1345	1082	1080	1929	1173	1386	1172	1039	1764	1167	1412	2080	2008	2093	2082	1776	1403	1275	1885	2254	1492	1530	1516	1992
		E	HmlΔ-Gal4 UAS-EGFP lz-LexA LexAop-mCherry		4h 5% O2 (Hypoxia)	4h	1489	917	1067	661	960	887	657	1026	1038	955	830	887	890	1351	1233	743	1183	749	674	805	714	1245	546	531	1199	960
		F	HmlΔ-Gal4 UAS-EGFP lz-LexA LexAop-mCherry		5h 5% O2 (Hypoxia)	5h	3425	1817	3183	2673	3720	3441	2566	2125	1984	1975	2878	2568	3231	3294	3124	2692	2653	1609	1758	2521	2388	1972	1889	1480
		G	HmlΔ-Gal4 UAS-EGFP lz-LexA LexAop-mCherry		6h 5% O2 (Hypoxia)	6h	2981	1856	2221	2647	3619	3341	3335	2618	2360	3101	2947	3352	3460	2242	3350	3580	3407	1457	2067	3052	3373	1968	2293	2045
		H	HmlΔ-Gal4 UAS-EGFP lz-LexA LexAop-mCherry		7h 5% O2 (Hypoxia)	7h	3232	2514	2191	1967	3746	3609	3101	3338	3197	2479	2951	3759	1862	2035	1956	2551	2061	2648	2549	3098
	lz+ crystal cell/Larva	A	HmlΔ-Gal4 UAS-EGFP lz-LexA LexAop-mCherry		21% O2 (Normoxia)	21% O2	124	101	77	83	77	78	81	74	85	99	105	105	106	114	103
		B	HmlΔ-Gal4 UAS-EGFP lz-LexA LexAop-mCherry		1h 5% O2 (Hypoxia)	1h	61	104	72	83	64	52	92	99	88	77	67
		C	HmlΔ-Gal4 UAS-EGFP lz-LexA LexAop-mCherry		2h 5% O2 (Hypoxia)	2h	51	69	94	54	43	50	42	65	43	45	55
		D	HmlΔ-Gal4 UAS-EGFP lz-LexA LexAop-mCherry		3h 5% O2 (Hypoxia)	3h	49	42	40	18	24	33	16	39	30	34	39
		E	HmlΔ-Gal4 UAS-EGFP lz-LexA LexAop-mCherry		4h 5% O2 (Hypoxia)	4h	58	49	15	21	16	24	17	23	33	31	22
		F	HmlΔ-Gal4 UAS-EGFP lz-LexA LexAop-mCherry		5h 5% O2 (Hypoxia)	5h	29	24	17	19	28	23	22	14	39	16	81	27	32	84	24	72	22	55	43	41
		G	HmlΔ-Gal4 UAS-EGFP lz-LexA LexAop-mCherry		6h 5% O2 (Hypoxia)	6h	14	25	42	17	33	29	35	30	69	62	71	54	90	41	55	46	33
		H	HmlΔ-Gal4 UAS-EGFP lz-LexA LexAop-mCherry		7h 5% O2 (Hypoxia)	7h	58	63	65	74	69	71	53	76	81	99	102

## Sheet: Figure 2
Figure 2 Source Data
Figure 2a	Y axis	Column	Genotype	Condition 1	Condition 2	Condition 3	Column name
	Pxn+ plasmatocyte/Larva	A	tub-Gal80ts; btl-Gal4 UAS-EGFP	Circulation	tub-Gal80ts; btl-Gal4 UAS-EGFP/	21% O2 (Normoxia)	OreR	3576	1986	2025	1428	1328	3697	2348	1881
		B	tub-Gal80ts; btl-Gal4 UAS-EGFP			4h 5% O2 (Hypoxia)	OreR	469	1381	508	1008	792	707	1154
		C	tub-Gal80ts; btl-Gal4 UAS-EGFP, UAS-btl RNAi			21% O2 (Normoxia)	btl RNAi	1086	1392	3376	2243	1136	1989	4033	1871	2511	1164	2375
		D	tub-Gal80ts; btl-Gal4 UAS-EGFP, UAS-btl RNAi			4h 5% O2 (Hypoxia)	btl RNAi	3556	1033	1934	3319	1215	1821	1209	3312	1488	1664	1424
	hnt+ crystal cell/Larva	A	tub-Gal80ts; btl-Gal4 UAS-EGFP			21% O2 (Normoxia)	OreR	54	41	27	45	38	54	75	66	68	74	70	66	65
		B	tub-Gal80ts; btl-Gal4 UAS-EGFP			4h 5% O2 (Hypoxia)	OreR	23	12	15	18	38	22	17	18	20	28
		C	tub-Gal80ts; btl-Gal4 UAS-EGFP, UAS-btl RNAi			21% O2 (Normoxia)	btl RNAi	110	35	76	54	87	81	29	124	58	40
		D	tub-Gal80ts; btl-Gal4 UAS-EGFP, UAS-btl RNAi			4h 5% O2 (Hypoxia)	btl RNAi	72	38	83	33	114	86	42	52
Figure 2b	Y axis	Column	Genotype	Condition 1	Condition 2	Condition 3	Column name
	Pxn+ plasmatocyte/Larva	A	btl-Gal4 UAS-EGFP lz-LexA LexAop-mCherry	Circulation	btl-Gal4 UAS-EGFP/	21% O2 (Normoxia)	OreR	1237	2419	1848	1973	1543	2627	2243	1882	1548	1854	2227	2376	1847	2304	2394	1922	2616	2988	1783
		B	btl-Gal4 UAS-EGFP lz-LexA LexAop-mCherry			4h 5% O2 (Hypoxia)	OreR	365	1082	447	806	683	942	1037	1320	1297	703	322	619	550	682	493	909	840	248	462	308	646	1436	210	375	344	401	1348	443	994	525	488	582	814
		C	btl-Gal4 UAS-EGFP lz-LexA LexAop-mCherry, UAS-Gtpx			21% O2 (Normoxia)	Gtpx	1852	2295	2065	3403	3361	1859	1672	2786	2530	3055	3280	2059	1986	2659	2863	2378	1631	1996	3196	2421	2422	2149	1346	1674	1901
		D	btl-Gal4 UAS-EGFP lz-LexA LexAop-mCherry, UAS-Gtpx			4h 5% O2 (Hypoxia)	Gtpx	1777	591	2644	2197	3399	2362	2232	3144	2461	2125	1860	1443	2320	2631	2147	613	2017	919
	lz+ crystal cell/Larva	A	btl-Gal4 UAS-EGFP lz-LexA LexAop-mCherry			21% O2 (Normoxia)	OreR	100	119	81	93	146	118	110	135	93	119	100	126	84	99	80	94	105	52	105	133	70
		B	btl-Gal4 UAS-EGFP lz-LexA LexAop-mCherry			4h 5% O2 (Hypoxia)	OreR	19	87	41	34	69	23	53	31	82	87	19	74	21	39	63	29	23	55	23	35	21	33	28	25	43	58	110	33	41	58	33	103	80	32	63	10	36
		C	btl-Gal4 UAS-EGFP lz-LexA LexAop-mCherry, UAS-Gtpx			21% O2 (Normoxia)	Gtpx	133	100	132	91	101	136	66	93	134	59	114	76	65	104	109	112	94	59	81	70	169	77	80	91	132	60
		D	btl-Gal4 UAS-EGFP lz-LexA LexAop-mCherry, UAS-Gtpx			4h 5% O2 (Hypoxia)	Gtpx	77	96	71	126	98	155	74	211	158	131	56	111	101	165	110	42	166	113
Figure 2c	Y axis	Column	Genotype	Condition 1	Condition 2	Condition 3	Column name
	Hml+ plasmatocyte/Larva	A	lzr15; HmlΔ-Gal4 UAS-EGFP	Circulation	lzr15; HmlΔ-Gal4 UAS-EGFP	21% O2 (Normoxia)	21% O2	3299	3257	2555	2519	4194	3796	4189	3376	3848	2882	4214	4000	3484	2951	2992	4160	2604	2979	3208	3331	3892	4794
		B	lzr15; HmlΔ-Gal4 UAS-EGFP			1h 5% O2 (Hypoxia)	1h	2641	3150	3847	3333	4502	3923	3177	3851	3446	3015	3728	2610	4419	3895	2426	2439	2737	4566	3219	4172	3521
		C	lzr15; HmlΔ-Gal4 UAS-EGFP			2h 5% O2 (Hypoxia)	2h	4043	4188	3886	2415	3334	3667	4525	3165	2786	4423	3648	3567	2225	2967	3379	3028	3056	3520	3154	3665	4750
		D	lzr15; HmlΔ-Gal4 UAS-EGFP			3h 5% O2 (Hypoxia)	3h	3607	3085	3772	4231	3283	2774	3989	4689	3891	3149	4426	3658	4794	4527	3257	4228	5080	3371	3073	4167
		E	lzr15; HmlΔ-Gal4 UAS-EGFP			4h 5% O2 (Hypoxia)	4h	2824	2660	3235	3260	2574	3620	2399	2630	4143	3346	2562	3128	2949	4297	4776	3258	4062	3289	4481	2566	4078	2870	2862	3341
Figure 2d	Y axis	Column	Genotype	Condition 1	Condition 2	Condition 3	Column name
	Pxn+ plasmatocyte/Larva	A	lz-Gal4 UAS-EGFP	Circulation	lz-Gal4 UAS-EGFP	21% O2 (Normoxia)	OreR	1571	2146	2179	2850	1499	2157	1555	2385	1754	3040	1188	1299	1577	1239	1716	1832	1602	2015	1977	1416	1292	1888	2088	1271	1341	2450	1487	1637	2003	1768	2324	2139	2842	1779	2659	1370	1791	3076	2493	2348
		B	lz-Gal4 UAS-EGFP			4h 5% O2 (Hypoxia)	OreR	1388	832	989	507	1196	998	481	758	826	1186	553	804	1149	1657	731	626	878	737	934	230	481	919	954	692	603	461	611	776	570	385	719	562	450	623
		C	lz-Gal4 UAS-EGFP, UAS-PPO2 RNAi			21% O2 (Normoxia)	PPO2 RNAi	2445	3008	2076	1974	2492	2539	2414	3138	2538	1320	2481	2514	3143	2240	1921
		D	lz-Gal4 UAS-EGFP, UAS-PPO2 RNAi			4h 5% O2 (Hypoxia)	PPO2 RNAi	1426	2005	3350	3183	1888	3950	1590	1786	2492	2802	1093	1690	2115	2069	1563	2619	1426
		E	lz-Gal4 UAS-EGFP, UAS-CAH2 RNAi			21% O2 (Normoxia)	CAH2 RNAi	1535	1727	2063	1447	1388	1402	1570	1371	2309	1856	1487	1059	1629	1509	1598	2041	2538	1873	1684	1746
		F	lz-Gal4 UAS-EGFP, UAS-CAH2 RNAi			4h 5% O2 (Hypoxia)	CAH2 RNAi	1810	2128	1408	1609	1685	1705	1920	1423	2157	1499	1258	1125	1414	1907	1454	2373	1622	2357	1958	1623
		G	lz-Gal4 UAS-EGFP, UAS-MtnA RNAi			21% O2 (Normoxia)	MtnA RNAi	576	871	861	947	941	856	1015
		H	lz-Gal4 UAS-EGFP, UAS-MtnA RNAi			4h 5% O2 (Hypoxia)	MtnA RNAi	2554	1953	2800	2247	2891	1541	1028	2086	1482	1620	910	2103	2453	1853	1908	1567	1146	1864	2525	2039	1871
		I	lz-Gal4 UAS-EGFP, UAS-Atox1 RNAi			21% O2 (Normoxia)	Atox1 RNAi	3551	2799	1692	2371	1812	1740	3769	3225	2483	2804	3444	2567	2775
		J	lz-Gal4 UAS-EGFP, UAS-Atox1 RNAi			4h 5% O2 (Hypoxia)	Atox1 RNAi	4736	1586	2120	2415	3038	2697	4524	1543	3539	4042
		K	lz-Gal4 UAS-EGFP, UAS-Ctr1A RNAi			21% O2 (Normoxia)	Ctr1A RNAi	1017	1316	1172	993	998	1568	1468	985
		L	lz-Gal4 UAS-EGFP, UAS-Ctr1A RNAi			4h 5% O2 (Hypoxia)	Ctr1A RNAi	1915	4000	969	1022	2940	1800	965	1958
Figure 2e	Y axis	Column	Genotype	Condition 1	Condition 2	Condition 3	Column name
	lz+ crystal cell/Larva	A	lz-Gal4 UAS-EGFP	Circulation	lz-Gal4 UAS-EGFP	21% O2 (Normoxia)	OreR	99	82	55	141	63	85	53	77	51	65	52	67	60	105	92	79
		B	lz-Gal4 UAS-EGFP			4h 5% O2 (Hypoxia)	OreR	19	27	49	24	55	26	35	29	35	86	72	17	25
		C	lz-Gal4 UAS-EGFP, UAS-PPO2 RNAi			21% O2 (Normoxia)	PPO2 RNAi	95	100	108	133	94	110	75	102	82	55	76	85	76	62	84
		D	lz-Gal4 UAS-EGFP, UAS-PPO2 RNAi			4h 5% O2 (Hypoxia)	PPO2 RNAi	147	79	121	107	148	75	77	153	55	113	46	130	78	75	179	83	89
		E	lz-Gal4 UAS-EGFP, UAS-CAH2 RNAi			21% O2 (Normoxia)	CAH2 RNAi	50	44	53	46	44	69	88	61	77	87	65	62	68	76	72	83
		F	lz-Gal4 UAS-EGFP, UAS-CAH2 RNAi			4h 5% O2 (Hypoxia)	CAH2 RNAi	44	56	55	57	36	58	61	53	78	66	55	67	81	71	72	65	69	56	61	74
		G	lz-Gal4 UAS-EGFP, UAS-MtnA RNAi			21% O2 (Normoxia)	MtnA RNAi	135	67	92	131	102	107	112	88	104
		H	lz-Gal4 UAS-EGFP, UAS-MtnA RNAi			4h 5% O2 (Hypoxia)	MtnA RNAi	146	123	104	120	132	101	73	150	98	111	153	135	112	122	138	158	72	117	183	189	103
		I	lz-Gal4 UAS-EGFP, UAS-Atox1 RNAi			21% O2 (Normoxia)	Atox1 RNAi	156	104	80	55	63	96	100	80	86	131	83	88	103
		J	lz-Gal4 UAS-EGFP, UAS-Atox1 RNAi			4h 5% O2 (Hypoxia)	Atox1 RNAi	116	89	86	85	123	109	81	52	131	92
		K	lz-Gal4 UAS-EGFP, UAS-Ctr1A RNAi			21% O2 (Normoxia)	Ctr1A RNAi	43	60	63	40	54	68	63	59	77	81
		L	lz-Gal4 UAS-EGFP, UAS-Ctr1A RNAi			4h 5% O2 (Hypoxia)	Ctr1A RNAi	113	115	65	59	99	112	47	66

## Sheet: Figure 3
Figure 3 Source Data
Figure 3c	Y axis	Column	Genotype	Condition 1	Condition 2	Column name
	Phase of PPO2 (%)/Larva	A	w1118	Total hemocytes	PPO2Crystal	Normoxia	63	64.5	70	63.6	61	67	68	69.7	67	68	69.7	74.8	72	72
					PPO2Cytosol		37	35.5	30	36.4	39	33	32	30.3	33	32	30.3	25.2	28	28
Figure 3d	Y axis	Column	Genotype	Condition 1	Condition 2	Column name
	Phase of PPO2 (%)/Larva	A	w1118	Circulation	PPO2Crystal	Circulation	17.6471	14.2857	5	16.6667	16.6667	13.3333	50	50	26.4368	20.2532	27.2727	12.5	35.5556	40.2597	31.8182	35.2941
					PPO2Cytosol		82.3529	85.7143	95	83.3333	83.3333	86.6667	50	50	73.5632	79.7468	72.7273	87.5	64.4444	59.7403	68.1818	64.7059
		B	w1118	Sessile	PPO2Crystal	Sessile	81.9444	69.3069	72.619	85.5422	68.1818	84.1463	90.8257	95.098
					PPO2Cytosol		18.0556	30.6931	27.381	14.4578	31.8182	15.8537	9.17431	4.90196
Figure 3e	Y axis	Column	Genotype	Condition 1	Condition2	Column name
	Phase of PPO2 (%)/Larva	A	w1118	Total hemocytes	PPO2Crystal	w1118	63.6	67	68	69.7	63
					PPO2Cytosol		36.4	33	32	30.3	37
		B	eater1		PPO2Crystal	eater1	4.54545	7.37705	0	15.1163	20.8333	16.6667	31.25	27.2727	26.3158	13.8889	29.6875
					PPO2Cytosol		95.4545	92.623	100	84.8837	79.1667	83.3333	68.75	72.7273	73.6842	86.1111	70.3125
Figure 3f	Y axis	Column	Genotype	Condition 1	Condition 2	Condition 3
	Phase of PPO2 (%)/Larva	A	w1118	Total hemocytes	21% O2 (Normoxia)	PPO2Crystal	Normoxia	63	64.5	70	63.6	61	67	68	69.7	67	68	69.7	74.8	72	72
						PPO2Cytosol		37	35.5	30	36.4	39	33	32	30.3	33	32	30.3	25.2	28	28
		B	w1118		6h 0.1% O2 (Anoxia)	PPO2Crystal	Anoxia	8.86076	1.14942	7.31707	0	0
						PPO2Cytosol		91.1392	98.8506	92.6829	100	100
Figure 3g	Y axis	Column name
	10mm Absorbance	X axis	Wavelength (nm)	449.993	449.495	448.998	448.5	448.002	447.504	447.006	446.508	446.01	445.512	445.014	444.516	444.018	443.481	442.983	442.485	441.986	441.488	440.989	440.491	439.992	439.494	438.995	438.496	437.998	437.499	437	436.501	436.002	435.503	435.004	434.505	434.006	433.507	433.008	432.509	432.01	431.51	431.011	430.512	430.012	429.513	429.013	428.514	428.014	427.514
		PPO2WT-FLAG	10mm Absorbance	0.00645687	0.00619248	0.00642789	0.00691425	0.00656842	0.00633193	0.00626235	0.00621215	0.00634761	0.00650495	0.00637577	0.00647368	0.00657078	0.00616701	0.00652274	0.00706219	0.00621516	0.00627189	0.00669453	0.00630186	0.00639421	0.0065367	0.00655759	0.0064827	0.0070705	0.00641213	0.00665313	0.00692521	0.00653677	0.00654445	0.00657062	0.00668517	0.00695241	0.00622107	0.00675731	0.00675013	0.00699584	0.00658032	0.00635005	0.00701633	0.0070253	0.00678902	0.00712029	0.00674114	0.00690849	0.00653906
		PPO2H212N/H369N-FLAG	10mm Absorbance	0.00536515	0.00508833	0.00475531	0.00541843	0.00519245	0.00522742	0.00495697	0.00549833	0.00553619	0.00559293	0.00489993	0.00538418	0.00554159	0.00540965	0.00548682	0.0059199	0.00470891	0.0052765	0.0054567	0.00523542	0.00544258	0.00568075	0.00584617	0.00546965	0.00536699	0.00523172	0.00545298	0.00564068	0.00542011	0.00519064	0.00530385	0.00550064	0.00546638	0.00510417	0.00549076	0.00540085	0.00549364	0.00504077	0.0053135	0.0052519	0.00547298	0.00562298	0.00579837	0.00553092	0.00532744	0.00503103
Figure 3i	Y axis	Column	Genotype	Condition 1	Condition 2	Condition 3	Column name
	Phase of PPO2 (%)/Larva	A	w1118	Total hemocytes	pH 7.5	PPO2Crystal	pH 7.5	54.4715	44.8276	57.6923	59.2105	68	69.7	67	68
						PPO2Cytosol		45.5285	55.1724	42.3077	40.7895	32	30.3	33	32
		B	w1118		pH 5.5	PPO2Crystal	pH 5.5	31.1111	55.7692	42.1569	42.5439
						PPO2Cytosol		68.8889	44.2308	57.8431	57.4561
Figure 3j	Y axis	Column	Genotype	Condition 1	Condition 2	Condition 3	Column name
	Phase of PPO2 (%)/Larva	A	Notch-Gal4	Notch-Gal4	Total hemocytes	PPO2Crystal	OreR	65.5	71.2	69.3	66.7	63.1	69.8	70.5	73.1	65.1
						PPO2Cytosol		34.5	28.8	30.7	33.3	36.9	30.2	29.5	26.9	34.9
		B	Notch-Gal4, UAS-CAH2			PPO2Crystal	UAS-CAH2	5	2.8	7.6	9.9	6.9	3	5.1	7.8	8.2
						PPO2Cytosol		95	97.2	92.4	90.1	93.1	97	94.9	92.2	91.8
		C	Notch-Gal4, UAS-Ctr1A RNAi			PPO2Crystal	UAS-Ctr1A RNAi	25.9259	21.2766	30.4636	28.3333	30.8642	30.7692	32.5879	22.8261
						PPO2Cytosol		74.0741	78.7234	69.5364	71.6667	69.1358	69.2308	67.4121	77.1739
Figure 3k	Y axis	Column	Genotype	Condition 1	Condition 2	Condition 3	Column name
	Phase of PPO2 (%)/Larva	A	w1118	Normal food	Total hemocytes	PPO2Crystal	Normal	61.5385	62.4242	50.8475	58.3333	58.8235	46.1538	51.6304	50.5682	65	71	77	76
						PPO2Cytosol		38.4615	37.5758	49.1525	41.6667	41.1765	53.8462	48.3696	49.4318	35	29	23	24
		B	w1118	6h feeding BCS 200µM food		PPO2Crystal	BCS 200µM	29.2683	31.5	40.5405	32.9545	30.485	32.6861	15.8974	18.306	32.1534
						PPO2Cytosol		70.7317	68.5	59.4595	67.0455	69.515	67.3139	84.1026	81.694	67.8466
[truncated: 276 more columns]

## Sheet: Figure 4
Figure 4 Source Data
Figure 4a	Y axis	Column	Genotype	Condition 1	Condition 2	Condition 3	Column name
	Phase of PPO2 (%)/Larva	A	w1118	Total hemocytes	21% O2 (Normoxia)	PPO2Crystal	21% O2	63	64.5	70	63.6	61	67	68	69.7	67	68	69.7	74.8	72	72
					21% O2 (Normoxia)	PPO2Cytosol	21% O2	37	35.5	30	36.4	39	33	32	30.3	33	32	30.3	25.2	28	28
		B	w1118		1h 5% O2 (Hypoxia)	PPO2Crystal	1h	64.2	65	65.6	70.4	65.7	63
			w1118		1h 5% O2 (Hypoxia)	PPO2Cytosol	1h	35.8	35	34.4	29.6	34.3	37
		C	w1118		2h 5% O2 (Hypoxia)	PPO2Crystal	2h	49.2	30.7	55	46.9	36.4	48.5
			w1118		2h 5% O2 (Hypoxia)	PPO2Cytosol	2h	50.8	69.3	45	53.1	63.6	51.5
		D	w1118		3h 5% O2 (Hypoxia)	PPO2Crystal	3h	33.3	32	29.1	31.1	43.1	37.6	47.7	36.5
			w1118		3h 5% O2 (Hypoxia)	PPO2Cytosol	3h	66.7	68	70.9	68.9	56.9	62.4	52.3	63.5
		E	w1118		4h 5% O2 (Hypoxia)	PPO2Crystal	4h	36.8	31.5	30.9	36.5	28.4
			w1118		4h 5% O2 (Hypoxia)	PPO2Cytosol	4h	63.2	68.5	69.1	70.5	72.3
		F	w1118		5h 5% O2 (Hypoxia)	PPO2Crystal	5h	61.8	66.8	61.7	65.8	56
			w1118		5h 5% O2 (Hypoxia)	PPO2Cytosol	5h	38.2	33.2	38.3	34.2	44
		G	w1118		6h 5% O2 (Hypoxia)	PPO2Crystal	6h	75.75	72.06	64.1	69.4	72.9
			w1118		6h 5% O2 (Hypoxia)	PPO2Cytosol	6h	24.25	27.94	35.9	30.6	27.1
		H	w1118		7h 5% O2 (Hypoxia)	PPO2Crystal	7h	65.5	60.7	70.5	63.1	76.5	68.7
			w1118		7h 5% O2 (Hypoxia)	PPO2Cytosol	7h	34.5	39.3	29.5	36.9	23.5	31.3
		I	w1118		8h 5% O2 (Hypoxia)	PPO2Crystal	8h	78.2	60.8	64.6	74.4	60.7
			w1118		8h 5% O2 (Hypoxia)	PPO2Cytosol	8h	21.8	39.2	35.4	25.6	39.3
		J	w1118		9h 5% O2 (Hypoxia)	PPO2Crystal	9h	72	73.1	72.5	75.3	79
			w1118		9h 5% O2 (Hypoxia)	PPO2Cytosol	9h	28	26.9	27.5	24.7	21
		K	w1118		10h 5% O2 (Hypoxia)	PPO2Crystal	10h	63.4	70.4	68.4	71.2	75
			w1118		10h 5% O2 (Hypoxia)	PPO2Cytosol	10h	36.6	29.6	31.6	28.8	25
		L	w1118		11h 5% O2 (Hypoxia)	PPO2Crystal	11h	20	29.2	20.2	25	28	24.7
			w1118		11h 5% O2 (Hypoxia)	PPO2Cytosol	11h	80	70.8	79.8	75	73	75.3
		M	w1118		12h 5% O2 (Hypoxia)	PPO2Crystal	12h	19.6	14.2	19.2	16.8	17.8
			w1118		12h 5% O2 (Hypoxia)	PPO2Cytosol	12h	80.4	85.8	80.8	83.2	82.2
Figure 4d	Y axis	Column	Genotype	Condition 1	Condition 2	Column name
	Cytosolic pH/Trial	A	lz-LexA LexAop-mCherry	Crystal cell	21% O2 (Normoxia)	21% O2	6.97226	6.38399	7.10047	7.10529	7.11069	6.74731	7.11069	7.10565	6.83617	6.97226	6.57411
		B	lz-LexA LexAop-mCherry		1h 5% O2 (Hypoxia)	1h	6.11748	5.58265	6.84063	5.59354	5.67379	6.84618	5.64308	6.11748	5.86556	6.14964	6.00951	6.59594	6.13094	6.00951
		C	lz-LexA LexAop-mCherry		2h 5% O2 (Hypoxia)	2h	6.37386	6.78183	5.97923	6.85309	6.74057	5.95985	6.86593	5.84064	5.96894	5.97354	5.29231	5.14239	5.82628	3.99098	5.75117	6.10453	5.75117
		D	lz-LexA LexAop-mCherry		3h 5% O2 (Hypoxia)	3h	5.60379	5.7722	6.43598	4.9907	5.16155	4.37847	5.68915	5.63479	6.22609	5.02961
Figure 4e	Y axis	Column	Genotype	Condition 1	Condition 2	Column name
	Cytosolic pH/Trial	A	lz-Gal4,20XUAS-6XmCherry-HA	lz-Gal4,20XUAS-6XmCherry-HA	21% O2 (Normoxia)	OreR	7.21894	7.09254	7.07981	7.0074	7.13216	6.31634	7.35001	6.74674	7.40187	6.80375	6.51523
		B	lz-Gal4,20XUAS-6XmCherry-HA		3h 5% O2 (Hypoxia)		5.30793	4.89855	5.22828	5.89957	5.02052	4.65839	5.24185	4.66962
		C	lz-Gal4,20XUAS-6XmCherry-HA, UAS-CAH2 RNAi		21% O2 (Normoxia)	UAS-CAH2 RNAi	7.15466	7.04007	7.04699	6.48519	6.8446	6.94641	7.2821	6.7992	7.24399	7.45648	7.22529
		D	lz-Gal4,20XUAS-6XmCherry-HA, UAS-CAH2 RNAi		3h 5% O2 (Hypoxia)		6.12187	5.78699	4.65978	6.683	6.30616	6.31932	5.24327	5.39355
Figure 4f	Y axis	Column	Genotype	Condition 1	Condition 2	Condition 3	Column name
	Phase of PPO2 (%)/Larva	A	Notch-Gal4	Notch-Gal4	21% O2 (Normoxia)	PPO2Crystal	OreR	76	60.8696	65.2174	67.4603
						PPO2Cytosol		24	39.1304	34.7826	32.5397
		B	Notch-Gal4		4h 5% O2 (Hypoxia)	PPO2Crystal	OreR	27.6596	34.8958	35.0877	36.3636	33.5196	29.9435
			Notch-Gal4			PPO2Cytosol		72.3404	65.1042	64.9123	63.6364	66.4805	70.0565
		C	Notch-Gal4, UAS-CAH2 RNAi		21% O2 (Normoxia)	PPO2Crystal	UAS-CAH2 RNAi	69.2308	62.8	59.364	59.2391	62.6506
			Notch-Gal4, UAS-CAH2 RNAi			PPO2Cytosol		30.7692	37.2	40.636	37.3494	40.7609
		D	Notch-Gal4, UAS-CAH2 RNAi		4h 5% O2 (Hypoxia)	PPO2Crystal	UAS-CAH2 RNAi	63.1579	65.2174	65.4378	66.3415	69.5652	70	67.2897	69.7479
			Notch-Gal4, UAS-CAH2 RNAi			PPO2Cytosol		36.8421	34.7826	34.5622	33.6585	30.4348	30	32.7103	30.2521
Figure 4g	Y axis	Column	Genotype	Condition 1	Condition 2	Column name
	Phase of PPO2 (%)/Larva	A	btl-Gal4	btl-Gal4/+	Circulating PPO2Crystal	Circulating PPO2Crystal	0.222222	0.204545	0.142857	0.0444444	0.174468	0.0613208	0.166134	0.102041	0.134146	0.126316	0.0718954	0.0204082	0.0663507
					Circulating PPO2Cytosol	Circulating PPO2Cytosol	0.333333	0.340909	0.357143	0.166667	0.234043	0.0707547	0.236422	0.163265	0.487805	0.321053	0.464052	0.612245	0.402844
					Sessile PPO2Crystal	Sessile PPO2Crystal	0.166667	0.113636	0.0714286	0.0277778	0.0595745	0.0849057	0.0958467	0.0816327	0.0243902	0.0368421	0.0196078	0.0122449	0.0616114
					Sessile PPO2Cytosol	Sessile PPO2Cytosol	0.277778	0.340909	0.428571	0.761111	0.531915	0.783019	0.501597	0.653061	0.353659	0.515789	0.444444	0.355102	0.469194
		B	btl-Gal4, UAS-Gtpx	btl-Gal4, UAS-Gtpx	Circulating PPO2Crystal	Circulating PPO2Crystal	0.112903	0.106383	0.0519481	0.0333333	0.0571429	0.0860215	0.177778	0.0386266	0.0876289	0.0977444	0.133333	0.0930233	0.11509	0.2	0.0458716	0.025641
			btl-Gal4, UAS-Gtpx	btl-Gal4, UAS-Gtpx	Circulating PPO2Cytosol	Circulating PPO2Cytosol	0.5	0.489362	0.532468	0.8	0.685714	0.55914	0.633333	0.643777	0.489691	0.545113	0.483333	0.488372	0.693095	0.266667	0.40367	0.730769
			btl-Gal4, UAS-Gtpx	btl-Gal4, UAS-Gtpx	Sessile PPO2Crystal	Sessile PPO2Crystal	0.209677	0.170213	0.194805	0.133333	0.0857143	0.139785	0.0666667	0.248927	0.180412	0.263158	0.0666667	0.162791	0.0179028	0.133333	0.247706	0.0769231
			btl-Gal4, UAS-Gtpx	btl-Gal4, UAS-Gtpx	Sessile PPO2Cytosol	Sessile PPO2Cytosol	0.177419	0.234043	0.220779	0.0333333	0.171429	0.215054	0.122222	0.0686695	0.242268	0.093985	0.316667	0.255814	0.173913	0.4	0.302752	0.166667
Figure 4h	Y axis	Column	Genotype	Condition 1	Condition 2	Column name
	Magenta/Green	A	Notch-Gal4 UAS-nlsTimer	21% O2 (Normoxia)	Circulation	Notch>Timer	3.14698	2.51983	2.58639	3.29157	2.05721	1.69429	1.85983	1.70905	1.70795	1.60797	1.80427	1.67147	3.43552	1.51657	1.83916	1.73141	0.879197	2.06642	1.78598	1.30063	2.99546	1.65497	2.11069	1.92025	0.599226	2.00804	2.74627	2.11465	2.18891	2.31608	2.39187	2.05302	2.00389	6.76271	2.61341	8.75428	1.92717	2.15929	1.78015	3.97954	1.67024	1.68545	3.04445
		B	Notch-Gal4 UAS-nlsTimer		Sessile	Notch>Timer	9.77916	15.7076	6.42907	10.1898	5.62779	2.26004	5.46392	4.80772	9.48185	11.7428	6.5077	6.64534	11.983	2.952	1.33424	5.03574	6.05346	9.02819	14.781	8.02859	2.37507	2.47668	7.1043	14.1282	16.889	14.0123	4.36708	11.0374	36.3635	25.3641	44.6886	19.7674	9.12764	12.8345	16.6427	54.2236	10.0433	17.1704	9.48068	12.3846	6.11746	4.67994	13.0317
		C	Notch-Gal4 UAS-nlsTimer	5% O2 (Hypoxia)	Circulation	Notch>Timer	0.715882	0.309479	2.49843	0.191663	3.20649	4.25577	5.29759	2.90617	1.0223	1.19349	1.23312	0.986856	0.983073	0.971684	0.987477	0.858623	1.35906	1.29235	1.55644	1.05167	0.689442	1.69517	4.45218	4.09264	6.75889	4.00985	0.715882	0.309479	2.49843	0.191663	3.20649	4.25577	5.29759	2.90617
		D	Notch-Gal4 UAS-nlsTimer		Sessile	Notch>Timer	8.69241	11.3122	2.24578	6.03112	3.20634	2.24656	7.39785	6.70794	3.09532	6.06102	11.0421	11.1423	3.85092	8.59203	5.53643	3.86486	4.85861	5.63059	8.95875	6.31098	8.07544	19.4664	14.8654	8.86396	16.8446	6.76879	5.7451	4.75499	2.86736	4.32225	4.62631	4.28725	4.27363	4.32334	5.6305	7.15761	6.47638	5.38056	4.53436	8.75597	7.21423	9.67754	3.95276
		E	PPO2Δ, Notch-Gal4 UAS-nlsTimer	5% O2 (Hypoxia)	Circulation	PPO2Δ, Notch>Timer	0.397272	0.498671	0.526366	0.622285	0.556753	0.491238	0.881023	1.39711	0.911019	0.575724	0.401661	1.43147	0.488993	1.08861	1.03448	0.540137	0.63266	0.651078	1.43664	1.12553	0.601993	0.943147	0.491238	0.570927	0.526366	0.553994	0.505817	0.526113	2.10022	1.96172	1.57754
		F	PPO2Δ, Notch-Gal4 UAS-nlsTimer		Sessile	PPO2Δ, Notch>Timer	1.12776	0.966904	0.7225	1.09857	1.18093	1.09771	0.887567	0.952664	0.849434	0.832862	1.39768	1.09834	1.68547	1.85393	2.09725	1.05707	1.49491	0.926232	1.70394	1.72904	0.932344	0.699388	1.97576	0.926504	0.453456	0.234537	0.234534	0.112342	0.234378
[truncated: 23 more columns]

## Sheet: Figure 5
Figure 5 Source Data
Figure 5b	Y axis	Column	Genotype	Condition 1	Condition 2	Column name
	Magenta/Green	A	hs-gal4 UAS-nlsTimer	21% O2 (Normoxia)	hs>Timer	21% O2	1.50173	1.5832	1.78197	1.5692	1.4294	1.27051	1.69933	1.68108	1.56317	1.33362	1.28615	1.12938	1.37307	1.32852	1.52903	1.7296	1.51664	1.46896	1.70128	1.45352	1.5795	1.56984	1.80154	1.7606	1.72155	1.53878	1.49531	1.63653	1.38414	1.29699	1.16385	1.36486	1.42363	1.67278	1.49531	1.53878	2.06192	1.85072	1.72998	1.96972	2.06222	2.18813	1.93338
		B	hs-gal4 UAS-nlsTimer	5% O2 (Hypoxia)	hs>Timer	5% O2	0.520603	0.434368	0.789854	0.608085	0.566363	0.670452	0.799509	0.94843	0.703018	0.565743	0.974883	0.503756	0.525723	0.608457	0.684035	0.566363	0.630189	0.590846	0.970695	0.593659	0.490658	0.642635	0.867706	0.810436	0.87352	0.590846	0.804643	0.705038	0.789854	0.546168	0.395065	0.432998	0.453669	0.771239	0.459054	0.532901	0.513982	0.53975	0.548919	0.561201	0.465246	0.45384	0.930675
		C	PPO2Δ, hs-gal4 UAS-nlsTimer	21% O2 (Normoxia)	PPO2Δ; hs>Timer	21% O2	1.02233	1.03485	1.01155	1.13953	1.16936	0.993684	0.833927	0.720716	0.642435	0.490213	0.58838	0.554273	0.50222	0.495495	0.764335	0.708506	0.661236	0.777983	0.8616	0.36542	0.511322	0.522689	0.485051	0.492188	0.580728	0.560757	0.571052	0.605786	0.573961	0.551732	0.8616	0.36542	0.778003	0.473632	0.728658	0.67154	0.575505	0.55712	0.485051	0.684706	0.778763	0.702021	0.642966
Figure 5d	Y axis	Column	Genotype	Condition 1	Condition 2	Column name
	Nuclear sima intensity (a.u.)/Cell	A	w1118	w1118	21% O2 (Normoxia)	21% O2	447.213	453.43	542.733	438.859	483.985	426.432	396.314	462.494	475.517	493.344	409.994	411.025	304.204	326.203	376.694	253.713	291.833	360.312	326.203	68.255	96.813	78.214	60.4	73.291	77.379	30.233	45.652	87.662	189.255	85.939	57.529	458.809	179.658	75.271	148.145	95.74	66.696	131.734	149.29	149.027	204.309	77.379	14.274
		B	w1118	w1118	24h 5% O2 (Hypoxia)	5% O2	347.396	503.644	589.994	530.578	793.5	895.545	877.007	693.64	827.235	802.786	503.409	438.627	629.576	747.467	895.545	990.463	918.926	774.082	490.6	1136.39	628.77	674.79	1121.62	674.79	998.713	641.915	622.869	760.684	674.79	726.651	1032.08	1171.71	824.709	832.157	778.349	880.509	1114.88	868.227	1078.21	1062.06	726.651	992.153	928.067
		C	PPO2Δ	PPO2Δ	21% O2 (Normoxia)	21% O2	731.323	795.574	966.374	680.101	981.636	667.879	605.425	327.527	812.784	667.879	714.087	883.184	518.41	826.873	997.121	822.095	819.465	1081.12	883.184	881.387	819.465	822.095	997.121	826.873	985.724	1028.63	862.841	841.802	987.35	881.387	775.259	987.35	841.802	862.841	1028.63	1005.71	952.02	762.781	862.841	912.775	713.038	564.36	934.78
		D	PPO2Δ	PPO2Δ	60h 60% O2 (Hyperoxia)	60% O2	22.316	24.44	17.97	72.623	56.129	18.194	11.185	29.509	4.987	7.455	169.453	156.507	163.653	378.075	51.688	59.15	65.83	104.382	87.358	97.83	104.382	55.799	20.413	37.949	18.341	6.611	65.83	26.081	117.125	46.475	71.229	115.716	86.699	203.446	373.009	22.642	29.48	67.85	44.133	315.24	40.759	16.099	54.148
		E	PPO2Δ, Notch-Gal4 UAS-PPO2WT	PPO2Δ, Notch-Gal4>	21% O2 (Normoxia)	PPO2WT	348.103	275.779	249.963	265.519	362.501	387.75	143.122	340.19	342.485	173.844	94.869	158.451	77.223	110.757	258.084	384.303	451.382	502.246	440.568	366.88	466.34	208.793	176.468	219.176	181.767	206.736	112.515	151.486	223.216	243.216	209.645	324.101	310.163	209.889	122.6	176.247	96.294	574.992	311.567	418.634	647.69	689.951	682.32
		F	PPO2Δ, Notch-Gal4 UAS-PPO2H369N	PPO2Δ, Notch-Gal4>	21% O2 (Normoxia)	PPO2H369N	478.154	432.785	333.03	345.084	235.365	236.776	422.947	287.837	455.215	237.039	404.828	362.953	1077.18	1395.07	1117.01	1010.67	1164.43	1044.01	1142.65	1087.66	1275.4	1395.08	1016.58	1033.91	865.962	1070.53	1449.98	1647.54	1288.97	1305.16	914.974	929.707	806.231	1283.73	728.014	890.593	757.012	858.892	744.064	774.578	488.858	425.41	349.027
Figure 5e	Y axis	Column	Genotype	Condition	Column name
	Larval survival rate (%)	A	w1118	21% O2 (Normoxia)	w1118	95	100	97.5	97.5	87.5
		B	w1118	5% O2 (Hypoxia)	w1118	47.5	30	55	80	75	72.5	82.5
		C	PPO2Δ	21% O2 (Normoxia)	PPO2Δ	60	57.5	62.5	72.5	37.5	80	55	72.5
		D	PPO2Δ	5% O2 (Hypoxia)	PPO2Δ	2.5	30	27.5	35	37.5	32.5	27.5	40	42.5	37.5
Figure 5f	Y axis	Column	Genotype	Condition 1	Condition 2	Column name
	Pupal volume (µm3)	A	w1118	male	5% O2 (Hypoxia)	w1118	3484468	3329804	3639783	3441530	2770243	2539918	3330398	3567149	3391662	3495679	3057730	3463972	4577268	3950001	4102178	3083652
		B	w1118		21% O2 (Normoxia)	w1118	4272329	5487989	3250147	3709806	3661670	3767868	4706657	5059804	4640831	4580635	4112021	5550641	3289903	4812366	4188773	4417960	5033376	5416582	5200955	4983630	4243695	4466026	5171978	4189791	4810890	4906075	3646404	4196980	4223693	4490181
		C	w1118		60% O2 (Hyperoxia)	w1118	6.24825e+06	4.84165e+06	5.08377e+06	5559846	4.93898e+06	5.04621e+06	5.41754e+06	5.18325e+06	4.5593e+06	4.47148e+06	4.50384e+06	5.26565e+06	5.055e+06	5.61617e+06	5.22891e+06	5.25664e+06	5.40285e+06	5.89574e+06	5.00573e+06	5.16316e+06	5.2235e+06	5.44017e+06	5.24817e+06	5.40562e+06	4.91674e+06	4.83815e+06	4.74451e+06	4.94855e+06	4.54031e+06	5.08937e+06
		D	PPO2Δ		5% O2 (Hypoxia)	PPO2Δ	4.06563e+06	4.00058e+06	4.78666e+06	3.83331e+06	4.24567e+06	3.69492e+06	4.31417e+06	2.96656e+06	4.27929e+06	3.36721e+06	4.27997e+06	3.54142e+06	3.58735e+06	3.97646e+06	3.89067e+06	4.01744e+06	3.4982e+06	3847012	4.21272e+06	3.39837e+06
		E	PPO2Δ		21% O2 (Normoxia)	PPO2Δ	4520611	5068916	5091953	4824496	3325137	3888863	4159047	4190955	3243072	3816168	3551334	3839966	3922109	3402506	2710098	2970667	3592380	3837996	3589234	3532601	3319093	3187170	3349276	4234141	3435271	4069074	3612882	3968621	3862639
		F	PPO2Δ		60% O2 (Hyperoxia)	PPO2Δ	5.89946e+06	4.70511e+06	5.88255e+06	5.15696e+06	4.89366e+06	4.94262e+06	4.99132e+06	4.5637e+06	4.66253e+06	5.1521e+06	4.70029e+06	3815746	4.84381e+06	5.46522e+06	4.88936e+06	4.81543e+06	5.43469e+06	2.98582e+06	4.51431e+06	5.31407e+06	4.55722e+06	5.25784e+06	5.41634e+06	4.46511e+06	5.47585e+06	5.50225e+06	4.7465e+06	5.06235e+06	4.76153e+06	4.6906e+06	4.62823e+06
Figure 5g	Y axis	Column	Genotype	Condition	Column name
	Larval survival rate (%)	A	w1118	15-mm-deep food	w1118	82.5	87.5	77.5	95	87.5	82.5	90
		B	w1118	3-mm-depth food (shallow food)	w1118	75	70	65	80	85	90	76.6667	70	90	80
		C	PPO2Δ	15-mm-deep food	PPO2Δ	57.5	47.5	45	57.5	60	55	42.5
		D	PPO2Δ	3-mm-depth food (shallow food)	PPO2Δ	95	80	75	80	85	70	65	70
Figure 5h	Y axis	Column	Genotype	Condition 1	Condition 2	Column name
	Pupal volume (µm3)	A	w1118	male	15-mm-deep food	w1118	4.50572e+06	4.43841e+06	4.32851e+06	4.61998e+06	3.72458e+06	4.36734e+06	4.5812e+06	4.57734e+06	4.03275e+06	4.0061e+06	4.85299e+06	4.18309e+06	4.33481e+06	4.62335e+06	4.09759e+06	3.89909e+06	4.17148e+06	4.29848e+06	4.22088e+06	4.74595e+06	4.5905e+06	3.95187e+06	4.00539e+06	5.16023e+06
		B	w1118		3-mm-depth food (shallow food)	w1118	4.61566e+06	4.71625e+06	4142280	4.62165e+06	4.62346e+06	4.61591e+06	4.58753e+06	4.66999e+06	4.52632e+06	3.84312e+06	4.12343e+06	4.52033e+06	4.32265e+06	4.3422e+06	4.52268e+06	4.84558e+06	5.16128e+06	4.61488e+06	4.97273e+06	4.77035e+06	4.44338e+06	4.58748e+06	4.69304e+06	5.23502e+06	4.42944e+06	4.86369e+06	3.78309e+06	3.96089e+06	4.72959e+06	4.78589e+06	4.69085e+06	5.16399e+06	4.08179e+06	4.13276e+06	4.26736e+06	3.76796e+06	4.7636e+06	4.49731e+06	4.52647e+06
		C	PPO2Δ		15-mm-deep food	PPO2Δ	4.06668e+06	4.22141e+06	4.75734e+06	3.6559e+06	2.86125e+06	3.92643e+06	4.57296e+06	3243072	3551334	3922109	2710098	3816168	3839966	3402506
		D	PPO2Δ		3-mm-depth food (shallow food)	PPO2Δ	4.4344e+06	4.86149e+06	4.36183e+06	4.71586e+06	4.81858e+06	4.668e+06	4.88713e+06	4.78028e+06	4.38856e+06	5.18266e+06	4.70022e+06	5.16787e+06	4.54597e+06	5.29446e+06	5.2063e+06	5.07034e+06	4.82325e+06	5.19311e+06	4.05237e+06	5.19017e+06
[truncated: 131 more columns]

## Sheet: Extended Data Figure 1
Extended Data Figure 1 Source Data
Extended Data Figure 1a	Y axis	Column	Genotype	Condition	Column name
	lz+ crystal cell/Larva	A	HmlΔ-Gal4 UAS-GFP lz-LexA LexAop-mCherry	HmlΔ-Gal4 UAS-GFP lz-LexA LexAop-mCherry	OreR	416	101	385	104	102	505	184	169	86	83	220	73	192	85	463	184	89	467	299	114	177	256	314	333	278	299	304
		B	HmlΔ-Gal4 UAS-GFP lz-LexA LexAop-mCherry, UAS-Notch RNAi		Notch Ri	89	145	134	60	97	138	104	71	121	78	113	119	76	232	73	136	100	104	90	135	90	87	95	130	100	107
Extended Data Figure 1i	Y axis	Column	Genotype	Condition	Column name
	Hml+ plasmatocyte/Larva	A	HmlΔ-Gal4 UAS-EGFP lz-LexA LexAop-mCherry	21% O2 (Normoxia)	21% O2	2433	1371	1767	1361	1663	2734	2229	1775	2217	3347	1614	2624	1660	1825	3844	1937	2114	2381	1982
		B	HmlΔ-Gal4 UAS-EGFP lz-LexA LexAop-mCherry	24h 5% O2 (Hypoxia)	5% O2	1149	2359	789	1166	1088	1245	1372	397	514	1233	2273	941
	lz+ crystal cell/Larva	A	HmlΔ-Gal4 UAS-EGFP lz-LexA LexAop-mCherry	21% O2 (Normoxia)	21% O2	130	196	206	47	138	197	108	81	68	167	178	137	61	116	125	89	125	197	166
		B	HmlΔ-Gal4 UAS-EGFP lz-LexA LexAop-mCherry	24h 5% O2 (Hypoxia)	5% O2	142	91	127	96	149	38	101	89	30	53	32	75
Extended Data Figure 1k	Y axis	Column	Genotype	Condition	Column name
	PH3+ cell/Larva	A	HmlΔ-Gal4 UAS-EGFP lz-LexA LexAop-mCherry	21% O2 (Normoxia)	21% O2	3.47758	2.94991	1.86417	2.81863	4.39896	1.73874	2.12982	3.22557	2.84049	2.36658	2.74859	2.2135
		B	HmlΔ-Gal4 UAS-EGFP lz-LexA LexAop-mCherry	4h 5% O2 (Hypoxia)	5% O2	2.33173	2.48978	2.68132	2.86344	1.92822	2.42131	2.49431	1.38797	2.54728	2.14452	2.76797	2.06125	2.5105
Extended Data Figure 1l	Y axis	Column	Genotype	Condition	Column name
	lz+ crystal cell/Lymph gland	A	HmlΔ-Gal4 UAS-EGFP lz-LexA LexAop-mCherry	21% O2 (Normoxia)	21% O2	6	31	41	84	47	33	32	42	11	59	34	85	61
		B	HmlΔ-Gal4 UAS-EGFP lz-LexA LexAop-mCherry	4h 5% O2 (Hypoxia)	4h	33	54	27	37	35	24	131	67	62	18	90	57	32	56	37	36	34	29	48	41
		C	HmlΔ-Gal4 UAS-EGFP lz-LexA LexAop-mCherry	12h 5% O2 (Hypoxia)	12h	24	25	20	49	27	22	18	20	30	50	15	35	26	39	54
		D	HmlΔ-Gal4 UAS-EGFP lz-LexA LexAop-mCherry	24h 5% O2 (Hypoxia)	24h	11	29	26	66	38	45	40	53	16	48	13	33	37	37	44	22	24
		E	HmlΔ-Gal4 UAS-EGFP lz-LexA LexAop-mCherry	4h 60% O2 (Hyperoxia)	4h	88	74	69	79	29	31	90	42	59	49	60	68	37	50	53	106	63	33
		F	HmlΔ-Gal4 UAS-EGFP lz-LexA LexAop-mCherry	12h 60% O2 (Hyperoxia)	12h	103	70	42	32	61	81	131	16	74	55	63	30	68	26	14
		G	HmlΔ-Gal4 UAS-EGFP lz-LexA LexAop-mCherry	24h 60% O2 (Hyperoxia)	24h	20	32	64	34	28	38	46	58	92	31	42	74	96	151	133	46	24	33
Extended Data Figure 1p	Y axis	Column	Genotype	Condition 1	Condition 2	Column name
	lz+ crystal cell/Larva	A	HmlΔ-Gal4 UAS-EGFP lz-LexA LexAop-mCherry	Sessile	21% O2 (Normoxia)	Sessile	295	308	234	275	277	200	250	198	241	292	286
		B	HmlΔ-Gal4 UAS-EGFP lz-LexA LexAop-mCherry		1h 5% O2 (Hypoxia)	Sessile	301	199	139	185	259	266	403	343	333
		C	HmlΔ-Gal4 UAS-EGFP lz-LexA LexAop-mCherry		4h 5% O2 (Hypoxia)	Sessile	349	316	324	319	250	347	321	339	401	386	412
		D	HmlΔ-Gal4 UAS-EGFP lz-LexA LexAop-mCherry		7h 5% O2 (Hypoxia)	Sessile	393	148	229	221	430	295	318	224	116	209	295	169	193	156	255	213	294
		E	HmlΔ-Gal4 UAS-EGFP lz-LexA LexAop-mCherry		24h 5% O2 (Hypoxia)	Sessile	384	318	301	478	335	275	275	301	341	256	268
	Hml+ plasmatocyte/Larva	A	HmlΔ-Gal4 UAS-EGFP lz-LexA LexAop-mCherry		21% O2 (Normoxia)	Sessile	7693	8012	6689	6631	6036	7102	6572	6215	6506	7919	7595	7397
		B	HmlΔ-Gal4 UAS-EGFP lz-LexA LexAop-mCherry		1h 5% O2 (Hypoxia)	Sessile	9982	7327	5117	6834	7584	8875	5483	7216	8295
		C	HmlΔ-Gal4 UAS-EGFP lz-LexA LexAop-mCherry		4h 5% O2 (Hypoxia)	Sessile	10468	9383	10436	9482	8125	9942	10543	11023	10342	9903	9103
		D	HmlΔ-Gal4 UAS-EGFP lz-LexA LexAop-mCherry		7h 5% O2 (Hypoxia)	Sessile	8913	6683	7524	7262	7419	8954	8449	8360	5831	6867	8963	6553	6341	6126	8397	6999	8660
		E	HmlΔ-Gal4 UAS-EGFP lz-LexA LexAop-mCherry		24h 5% O2 (Hypoxia)	Sessile	7994	8220	8266	7951	8974	7725	8122	8793	9266	6099	5238	9479

## Sheet: Extended Data Figure 2
Extended Data Figure 2 Source Data
Extended Data Figure 2a	Y axis	Column	Genotype	Condition 1	Condition 2	Column name
	Hml+ plasmatocyte/Larva	A	HmlΔ-Gal4 UAS-EGFP lz-LexA LexAop-mCherry	Circulation	21% O2 (Normoxia)	21% O2	3674	3743	2661	3807	2860	3179	2865	3545	2977	2832	2682	3234	3761	3803	3051	3967	3328	3493	3116	2712	3119	2797	2702	2949	3179
		B	HmlΔ-Gal4 UAS-EGFP lz-LexA LexAop-mCherry		1h 5% O2 (Hypoxia)	1h	1816	2355	2723	3858	2041	3057	2709	2984	2478	2794	2557	1935	2569	2789	2149	1906	2708	2853	2690	3806	2169	2995	2497	3526
		C	HmlΔ-Gal4 UAS-EGFP lz-LexA LexAop-mCherry		2h 5% O2 (Hypoxia)	2h	1415	1191	1370	2303	1580	1315	1914	1071	1363	1840	1591	1720	1415	1342	1409	1489	1761	2078	1963	2536	1636	2165	1900	1843	2656
		D	HmlΔ-Gal4 UAS-EGFP lz-LexA LexAop-mCherry		3h 5% O2 (Hypoxia)	3h	1141	1593	1345	1082	1080	1929	1173	1386	1172	1039	1764	1167	1412	2080	2008	2093	2082	1776	1403	1275	1885	2254	1492	1530	1516	1992
		E	HmlΔ-Gal4 UAS-EGFP lz-LexA LexAop-mCherry		4h 5% O2 (Hypoxia)	4h	1489	917	1067	661	960	887	657	1026	1038	955	830	887	890	1351	1233	743	1183	749	674	805	714	1245	546	531	1199	960
		F	HmlΔ-Gal4 UAS-EGFP lz-LexA LexAop-mCherry		5h 5% O2 (Hypoxia)	5h	3425	1817	3183	2673	3720	3441	2566	2125	1984	1975	2878	2568	3231	3294	3124	2692	2653	1609	1758	2521	2388	1972	1889	1480
		G	HmlΔ-Gal4 UAS-EGFP lz-LexA LexAop-mCherry		6h 5% O2 (Hypoxia)	6h	2981	1856	2221	2647	3619	3341	3335	2618	2360	3101	2947	3352	3460	2242	3350	3580	3407	1457	2067	3052	3373	1968	2293	2045
		H	HmlΔ-Gal4 UAS-EGFP lz-LexA LexAop-mCherry		7h 5% O2 (Hypoxia)	7h	3232	2514	2191	1967	3746	3609	3101	3338	3197	2479	2951	3759	1862	2035	1956	2551	2061	2648	2549	3098
		I	HmlΔ-Gal4 UAS-EGFP lz-LexA LexAop-mCherry		8h 5% O2 (Hypoxia)	8h	2359	2542	2214	2818	2652	2431	2779	1701	1468	2299	1376	2171	3309	1977	2415	1413	3189	2693	3290	2874	3354	2075
		J	HmlΔ-Gal4 UAS-EGFP lz-LexA LexAop-mCherry		9h 5% O2 (Hypoxia)	9h	1910	2454	3568	3134	1930	1812	1528	2676	1890	2304	1904	2071	2675	2090	3463
		K	HmlΔ-Gal4 UAS-EGFP lz-LexA LexAop-mCherry		10h 5% O2 (Hypoxia)	10h	3337	1087	1774	2292	1458	3282	1806	2099	2033	3262
		L	HmlΔ-Gal4 UAS-EGFP lz-LexA LexAop-mCherry		11h 5% O2 (Hypoxia)	11h	1606	3092	2253	3258	1879	2789	1479	2189	2977	3195
		M	HmlΔ-Gal4 UAS-EGFP lz-LexA LexAop-mCherry		12h 5% O2 (Hypoxia)	12h	1374	1913	1216	1336	1175	1896	1624	735	784	1751	1998	1204	1300
		N	HmlΔ-Gal4 UAS-EGFP lz-LexA LexAop-mCherry		13h 5% O2 (Hypoxia)	13h	1026	454	2172	641	831	586	2132	1397	1993	1905	1640	2063	1111	745	1208	709	1405	1288	937	869	1397
		O	HmlΔ-Gal4 UAS-EGFP lz-LexA LexAop-mCherry		14h 5% O2 (Hypoxia)	14h	1193	1014	1495	1955	871	1276	1251	1226	2322	1879	1092	1726	1322	1979	1648	2131	1628	2369	1877	952	1243	1318
		P	HmlΔ-Gal4 UAS-EGFP lz-LexA LexAop-mCherry		15h 5% O2 (Hypoxia)	15h	1813	1665	750	715	1408	1479	1939	2321	949	2222	1262	1244	1031	1426	2493	1949	1682	1141	1539	1453	2149	1273	1895	2044
		Q	HmlΔ-Gal4 UAS-EGFP lz-LexA LexAop-mCherry		16h 5% O2 (Hypoxia)	16h	1991	1446	1803	907	1276	1022	1785	2574	1653	2178	1767	1712	1883	2670	1082	1562	1206	1664	1817	2148	2563
		R	HmlΔ-Gal4 UAS-EGFP lz-LexA LexAop-mCherry		17h 5% O2 (Hypoxia)	17h	1865	1902	963	1221	1129	2360	2039	2104	1641	1748	2271	1059	1760	1088	1231	1360	2020	2396	1757	1775	1584	2057	2239	1365
		S	HmlΔ-Gal4 UAS-EGFP lz-LexA LexAop-mCherry		18h 5% O2 (Hypoxia)	18h	1305	786	922	1700	1421	600	1204	2367	1548	1754	2164	913	2231	1258	1154	1084	1929	2032	1503	751
		T	HmlΔ-Gal4 UAS-EGFP lz-LexA LexAop-mCherry		19h 5% O2 (Hypoxia)	19h	311	701	285	547	667	481	462	522	529	1477	1090	872	1574	845	915	449	1348	934	651	518	1245	1118
		U	HmlΔ-Gal4 UAS-EGFP lz-LexA LexAop-mCherry		20h 5% O2 (Hypoxia)	20h	837	1236	1056	688	427	806	300	506	852	913	563	496	1108	1191	1446	522	750	907	624	1137	937	1020
		V	HmlΔ-Gal4 UAS-EGFP lz-LexA LexAop-mCherry		21h 5% O2 (Hypoxia)	21h	476	655	934	505	473	646	323	621	1018	826	584	789	897	589	1409	1570	1226	1238	692	414	1179
		W	HmlΔ-Gal4 UAS-EGFP lz-LexA LexAop-mCherry		22h 5% O2 (Hypoxia)	22h	185	132	716	492	136	454	653	797	700	611
		X	HmlΔ-Gal4 UAS-EGFP lz-LexA LexAop-mCherry		23h 5% O2 (Hypoxia)	23h	350	248	543	439	645	169	459	138	271
		Y	HmlΔ-Gal4 UAS-EGFP lz-LexA LexAop-mCherry		24h 5% O2 (Hypoxia)	24h	663	439	498	299	430	454	1050	320	604	104
Extended Data Figure 2b	Y axis	Column	Genotype	Condition 1	Condition 2	Column name
	lz+ crystal cell/Larva	A	HmlΔ-Gal4 UAS-EGFP lz-LexA LexAop-mCherry	Circulation	21% O2 (Normoxia)	21% O2	50	60	54	81	53	51	75	62	73	100	83	70	63	80	81	86	94	127	92	60	70	91	52	64	77	62	85
		B	HmlΔ-Gal4 UAS-EGFP lz-LexA LexAop-mCherry		1h 5% O2 (Hypoxia)	1h	61	104	72	83	64	52	92	99	88	77	67
		C	HmlΔ-Gal4 UAS-EGFP lz-LexA LexAop-mCherry		2h 5% O2 (Hypoxia)	2h	51	69	94	54	43	50	42	65	43	45	55
		D	HmlΔ-Gal4 UAS-EGFP lz-LexA LexAop-mCherry		3h 5% O2 (Hypoxia)	3h	49	42	40	18	24	33	16	39	30	34	39
		E	HmlΔ-Gal4 UAS-EGFP lz-LexA LexAop-mCherry		4h 5% O2 (Hypoxia)	4h	58	49	15	21	16	24	17	23	33	31	22
		F	HmlΔ-Gal4 UAS-EGFP lz-LexA LexAop-mCherry		5h 5% O2 (Hypoxia)	5h	29	24	17	19	28	23	22	14	39	16	81	27	32	84	24	72	22	55	43	41
		G	HmlΔ-Gal4 UAS-EGFP lz-LexA LexAop-mCherry		6h 5% O2 (Hypoxia)	6h	14	25	42	17	33	29	35	30	69	62	71	54	90	41	55	46	33
		H	HmlΔ-Gal4 UAS-EGFP lz-LexA LexAop-mCherry		7h 5% O2 (Hypoxia)	7h	58	63	65	74	69	71	53	76	81	99	102
		I	HmlΔ-Gal4 UAS-EGFP lz-LexA LexAop-mCherry		8h 5% O2 (Hypoxia)	8h	76	50	25	83	77	49	76	34	55	23
		J	HmlΔ-Gal4 UAS-EGFP lz-LexA LexAop-mCherry		9h 5% O2 (Hypoxia)	9h	29	70	73	51	54	33	48	65	45	34
		K	HmlΔ-Gal4 UAS-EGFP lz-LexA LexAop-mCherry		10h 5% O2 (Hypoxia)	10h	29	52	33	25	45	32	51	22	34	21
		L	HmlΔ-Gal4 UAS-EGFP lz-LexA LexAop-mCherry		11h 5% O2 (Hypoxia)	11h	25	30	20	22	19	40	24	21
		M	HmlΔ-Gal4 UAS-EGFP lz-LexA LexAop-mCherry		12h 5% O2 (Hypoxia)	12h	33	20	32	25	38	21	23
		N	HmlΔ-Gal4 UAS-EGFP lz-LexA LexAop-mCherry		13h 5% O2 (Hypoxia)	13h	11	19	10	15	14	20	7
		O	HmlΔ-Gal4 UAS-EGFP lz-LexA LexAop-mCherry		14h 5% O2 (Hypoxia)	14h	23	43	31	22	20	23	36	22
		P	HmlΔ-Gal4 UAS-EGFP lz-LexA LexAop-mCherry		15h 5% O2 (Hypoxia)	15h	16	31	38	32	25	14	15
		Q	HmlΔ-Gal4 UAS-EGFP lz-LexA LexAop-mCherry		16h 5% O2 (Hypoxia)	16h	21	18	22	19	25	21	15	12	11
		R	HmlΔ-Gal4 UAS-EGFP lz-LexA LexAop-mCherry		17h 5% O2 (Hypoxia)	17h	24	22	19	22	16	15	21	10	11
		S	HmlΔ-Gal4 UAS-EGFP lz-LexA LexAop-mCherry		18h 5% O2 (Hypoxia)	18h	15	14	18	10	22	16	12	18
		T	HmlΔ-Gal4 UAS-EGFP lz-LexA LexAop-mCherry		19h 5% O2 (Hypoxia)	19h	30	20	24	19	20	28
		U	HmlΔ-Gal4 UAS-EGFP lz-LexA LexAop-mCherry		20h 5% O2 (Hypoxia)	20h	25	26	12	18	11	10
		V	HmlΔ-Gal4 UAS-EGFP lz-LexA LexAop-mCherry		21h 5% O2 (Hypoxia)	21h	7	15	18	16	15	8	14	10
		W	HmlΔ-Gal4 UAS-EGFP lz-LexA LexAop-mCherry		22h 5% O2 (Hypoxia)	22h	25	18	10	9	7	11	8	15
		X	HmlΔ-Gal4 UAS-EGFP lz-LexA LexAop-mCherry		23h 5% O2 (Hypoxia)	23h	7	8	15	10	10	9	13	7
		Y	HmlΔ-Gal4 UAS-EGFP lz-LexA LexAop-mCherry		24h 5% O2 (Hypoxia)	24h	20	10	15	9	10	14
Extended Data Figure 2c	Y axis	Column	Genotype	Condition 1	Condition 2	Column name
	Hml+ plasmatocyte/Larva	A	HmlΔ-Gal4 UAS-EGFP lz-LexA LexAop-mCherry	Circulation + Sessile (Total Hemocytes)	21% O2 (Normoxia)	21% O2	7614	6160	5943	7110	5746	6883	6493	6131	7381	6434	6630	7522	6839	7335	5482	7982	6274	6968	7156	7398	6864	7495	6577
		B	HmlΔ-Gal4 UAS-EGFP lz-LexA LexAop-mCherry		1h 5% O2 (Hypoxia)	1h	7504	6555	5816	6425	5367	6680	6342	6676	7384	6915	6057	6139	6156	7018	6377	7790
		C	HmlΔ-Gal4 UAS-EGFP lz-LexA LexAop-mCherry		2h 5% O2 (Hypoxia)	2h	5561	5461	5361	5807	6496	6359	7604	5267	6899	7091	5692	6593	7456	6346	5534	7164	7616	6833	6948	7317	7271	6742	6024
		D	HmlΔ-Gal4 UAS-EGFP lz-LexA LexAop-mCherry		3h 5% O2 (Hypoxia)	3h	6290	5958	5441	6281	6477	6045	5879	6245	5748	6699	6921	6951	7425	7393	6635	6458	7596	6391	6431	5924	6683	7149	6828	7107	6791	7473
		E	HmlΔ-Gal4 UAS-EGFP lz-LexA LexAop-mCherry		4h 5% O2 (Hypoxia)	4h	5321	7197	6591	6573	6263	7072	7118	7092	6002	5482	6364	5717	5691	7290	7051
		F	HmlΔ-Gal4 UAS-EGFP lz-LexA LexAop-mCherry		5h 5% O2 (Hypoxia)	5h	5800	7393	6515	5824	6920	6898	6758	5539	6085	7158	6361	5237	5530	6635	6378	6161	5303	7480	7623	5271	7271	5825
		G	HmlΔ-Gal4 UAS-EGFP lz-LexA LexAop-mCherry		6h 5% O2 (Hypoxia)	6h	6271	5119	7256	5637	5274	6932	7822	6983	5353	7180	5842	5606	5658	6804	6841	6263	7673	5743	6534	7754	6011	7285	5764
		H	HmlΔ-Gal4 UAS-EGFP lz-LexA LexAop-mCherry		7h 5% O2 (Hypoxia)	7h	6610	6064	5436	5735	5675	5522	5738	6387	6828	5325	7514	6246	7117	6797	7098	7339	6764	7537	7101	6299	6921	7342	7090
		I	HmlΔ-Gal4 UAS-EGFP lz-LexA LexAop-mCherry		8h 5% O2 (Hypoxia)	8h	6802	6551	5992	6912	6678	5503	6572	6873	7287	7832	6165	6874	6610	6348	7307	7297	8140	7477	6203	6559	6357	7514	6222
		J	HmlΔ-Gal4 UAS-EGFP lz-LexA LexAop-mCherry		9h 5% O2 (Hypoxia)	9h	5841	6261	6163	7491	6148	7703	7391	6850	7835	6449	6092	7530
		K	HmlΔ-Gal4 UAS-EGFP lz-LexA LexAop-mCherry		10h 5% O2 (Hypoxia)	10h	5892	5896	5445	6252	6946	7281	7756	5994	6748
		L	HmlΔ-Gal4 UAS-EGFP lz-LexA LexAop-mCherry		11h 5% O2 (Hypoxia)	11h	5665	5553	6758	6843	6728	5504	7551	6906	7002	8012
		M	HmlΔ-Gal4 UAS-EGFP lz-LexA LexAop-mCherry		12h 5% O2 (Hypoxia)	12h	5299	5085	6042	4431	4751	4569	6244	7527	5559	7446	6807	7157	8122
		N	HmlΔ-Gal4 UAS-EGFP lz-LexA LexAop-mCherry		13h 5% O2 (Hypoxia)	13h	6381	5507	7595	4841	5305	5937	4923	5779	7743	8079	6140	7309	6462	6723	5929	7791	6294	6643	6512	7596	6714	6308	7287	6320
		O	HmlΔ-Gal4 UAS-EGFP lz-LexA LexAop-mCherry		14h 5% O2 (Hypoxia)	14h	5751	6018	5246	5319	4911	6463	5243	4886	6408	7179	7603	6173	6692	6732	7628	6197	7335	7148	5834	6364	5908	5835	7369	6938
		P	HmlΔ-Gal4 UAS-EGFP lz-LexA LexAop-mCherry		15h 5% O2 (Hypoxia)	15h	5846	4858	5785	4599	6013	6214	5779	5413	5747	6476	6677	5667	5597	4947	5593	6478	7074	6888	6556	7111	5345	6515	5846	6227
		Q	HmlΔ-Gal4 UAS-EGFP lz-LexA LexAop-mCherry		16h 5% O2 (Hypoxia)	16h	5905	4598	4564	5390	6401	5721	4971	5329	6520	5753	5753	6068	5352	6069	7265	5287	6719	5962	6959	6600	6426	6012
		R	HmlΔ-Gal4 UAS-EGFP lz-LexA LexAop-mCherry		17h 5% O2 (Hypoxia)	17h	6032	5420	6018	6765	6563	6930	6106	6584	5648	6074	6829	5265	5442	5736	5240	6153	5880	6863	6890	4807	5442	6304	5119
		S	HmlΔ-Gal4 UAS-EGFP lz-LexA LexAop-mCherry		18h 5% O2 (Hypoxia)	18h	6438	5921	5478	5680	4911	5582	5208	6473	4467	5712	5259	5027	5826	5720	6199	5280	5054	5772	4927	5404
		T	HmlΔ-Gal4 UAS-EGFP lz-LexA LexAop-mCherry		19h 5% O2 (Hypoxia)	19h	6516	5745	5450	5280	6310	5180	5959	4517	6563	5830	5992	6436	5416	5527	5636	5941	6640	4645	5832	4969	5368	5643
		U	HmlΔ-Gal4 UAS-EGFP lz-LexA LexAop-mCherry		20h 5% O2 (Hypoxia)	20h	5745	4900	5833	4055	5689	5019	5147	4215	4984	5149	6692	6428	5323	4660	5188	4717	6385	5553	5737
		V	HmlΔ-Gal4 UAS-EGFP lz-LexA LexAop-mCherry		21h 5% O2 (Hypoxia)	21h	5100	5369	4507	6067	4322	6727	5378	4215	5608	6075	6326	6685	5273	5277	6205	5073	5650	4814	4810	5589
		W	HmlΔ-Gal4 UAS-EGFP lz-LexA LexAop-mCherry		22h 5% O2 (Hypoxia)	22h	5273	6166	5848	4985	4931	5902	4570	4516	4369	5183	4880
		X	HmlΔ-Gal4 UAS-EGFP lz-LexA LexAop-mCherry		23h 5% O2 (Hypoxia)	23h	4256	5058	5031	4007	4560	4359	4896	5724	4857	4539	4105
		Y	HmlΔ-Gal4 UAS-EGFP lz-LexA LexAop-mCherry		24h 5% O2 (Hypoxia)	24h	4290	3726	3630	6764	4298	4437	6366	4391	4661	5229
Extended Data Figure 2d	Y axis	Column	Genotype	Condition 1	Condition 2	Column name
	lz+ crystal cell/Larva	A	HmlΔ-Gal4 UAS-EGFP lz-LexA LexAop-mCherry	Circulation + Sessile (Total Hemocytes)	21% O2 (Normoxia)	21% O2	201	220	209	241	199	230	193	241	267	236	211	195	191	213
		B	HmlΔ-Gal4 UAS-EGFP lz-LexA LexAop-mCherry		1h 5% O2 (Hypoxia)	1h	191	280	256	180	230	215	215	225	250
		C	HmlΔ-Gal4 UAS-EGFP lz-LexA LexAop-mCherry		2h 5% O2 (Hypoxia)	2h	232	181	269	240	275	224	222	250	191
		D	HmlΔ-Gal4 UAS-EGFP lz-LexA LexAop-mCherry		3h 5% O2 (Hypoxia)	3h	193	219	210	203	215	234	244	253
		E	HmlΔ-Gal4 UAS-EGFP lz-LexA LexAop-mCherry		4h 5% O2 (Hypoxia)	4h	280	250	290	190	193	224	234	250	244
		F	HmlΔ-Gal4 UAS-EGFP lz-LexA LexAop-mCherry		5h 5% O2 (Hypoxia)	5h	191	217	194	223	241	234	244	222
		G	HmlΔ-Gal4 UAS-EGFP lz-LexA LexAop-mCherry		6h 5% O2 (Hypoxia)	6h	240	222	194	191	239	193	253	244
		H	HmlΔ-Gal4 UAS-EGFP lz-LexA LexAop-mCherry		7h 5% O2 (Hypoxia)	7h	250	232	219	222	189	193	209	201
		I	HmlΔ-Gal4 UAS-EGFP lz-LexA LexAop-mCherry		8h 5% O2 (Hypoxia)	8h	223	218	196	188	213	224	231	189
		J	HmlΔ-Gal4 UAS-EGFP lz-LexA LexAop-mCherry		9h 5% O2 (Hypoxia)	9h	215	209	178	193	201	204	231	234
		K	HmlΔ-Gal4 UAS-EGFP lz-LexA LexAop-mCherry		10h 5% O2 (Hypoxia)	10h	241	233	178	231	196	205	221	216
		L	HmlΔ-Gal4 UAS-EGFP lz-LexA LexAop-mCherry		11h 5% O2 (Hypoxia)	11h	195	148	240	210	178	250	255	222
		M	HmlΔ-Gal4 UAS-EGFP lz-LexA LexAop-mCherry		12h 5% O2 (Hypoxia)	12h	103	208	95	128	130	196	190	200
		N	HmlΔ-Gal4 UAS-EGFP lz-LexA LexAop-mCherry		13h 5% O2 (Hypoxia)	13h	113	135	212	195	139	124	105	109
		O	HmlΔ-Gal4 UAS-EGFP lz-LexA LexAop-mCherry		14h 5% O2 (Hypoxia)	14h	107	92	210	129	127	75	90	85
		P	HmlΔ-Gal4 UAS-EGFP lz-LexA LexAop-mCherry		15h 5% O2 (Hypoxia)	15h	157	108	119	79	102	95	90	126
		Q	HmlΔ-Gal4 UAS-EGFP lz-LexA LexAop-mCherry		16h 5% O2 (Hypoxia)	16h	97	115	165	188	182	174	155	168
		R	HmlΔ-Gal4 UAS-EGFP lz-LexA LexAop-mCherry		17h 5% O2 (Hypoxia)	17h	95	184	102	82	98	105	139	156	101
		S	HmlΔ-Gal4 UAS-EGFP lz-LexA LexAop-mCherry		18h 5% O2 (Hypoxia)	18h	96	102	85	100	80	115	108	129
		T	HmlΔ-Gal4 UAS-EGFP lz-LexA LexAop-mCherry		19h 5% O2 (Hypoxia)	19h	135	99	102	114	80	120	101
		U	HmlΔ-Gal4 UAS-EGFP lz-LexA LexAop-mCherry		20h 5% O2 (Hypoxia)	20h	112	96	100	71	88	84	124	144
		V	HmlΔ-Gal4 UAS-EGFP lz-LexA LexAop-mCherry		21h 5% O2 (Hypoxia)	21h	119	110	65	100	105	96	135
		W	HmlΔ-Gal4 UAS-EGFP lz-LexA LexAop-mCherry		22h 5% O2 (Hypoxia)	22h	129	96	99	82	126	156	125	110
		X	HmlΔ-Gal4 UAS-EGFP lz-LexA LexAop-mCherry		23h 5% O2 (Hypoxia)	23h	145	98	102	86	110	100	120	99
		Y	HmlΔ-Gal4 UAS-EGFP lz-LexA LexAop-mCherry		24h 5% O2 (Hypoxia)	24h	101	95	74	72	98	96	82	111
Extended Data Figure 2e	Y axis	Column	Genotype	Condition 1	Condition 2	Column name
	Hml+ plasmatocyte/Larva	A	HmlΔ-Gal4 UAS-EGFP lz-LexA LexAop-mCherry	Circulation	21% O2 (Normoxia)	21% O2	2626	3302	3374	3037	2762	3672	2858	2965	2872	3637	2777	2983	3565	3169	2576	2953	3048	2962
		B	HmlΔ-Gal4 UAS-EGFP lz-LexA LexAop-mCherry		1h 0.1% O2 (Anoxia)	1h	2082	2119	4233	1748	2429	1369	2635
		C	HmlΔ-Gal4 UAS-EGFP lz-LexA LexAop-mCherry		2h 0.1% O2 (Anoxia)	2h	1701	741	2443	2258	2004	1865
		D	HmlΔ-Gal4 UAS-EGFP lz-LexA LexAop-mCherry		3h 0.1% O2 (Anoxia)	3h	2184	2175	2553	1377	1906	2552	2590
		E	HmlΔ-Gal4 UAS-EGFP lz-LexA LexAop-mCherry		4h 0.1% O2 (Anoxia)	4h	1326	2444	2088	2239	1886	1245
		F	HmlΔ-Gal4 UAS-EGFP lz-LexA LexAop-mCherry		5h 0.1% O2 (Anoxia)	5h	1883	424	1321	1245	1086	1267
		G	HmlΔ-Gal4 UAS-EGFP lz-LexA LexAop-mCherry		6h 0.1% O2 (Anoxia)	6h	420	989	395	119	954
	lz+ crystal cell/Larva	A	HmlΔ-Gal4 UAS-EGFP lz-LexA LexAop-mCherry		21% O2 (Normoxia)	21% O2	111	77	107	118	117	124	82	129	105	98	108	122	96	89	99	141	92	104	112	92
		B	HmlΔ-Gal4 UAS-EGFP lz-LexA LexAop-mCherry		1h 0.1% O2 (Anoxia)	1h	57	171	155	120	53	200	118	188	213	165	100	206	102
		C	HmlΔ-Gal4 UAS-EGFP lz-LexA LexAop-mCherry		2h 0.1% O2 (Anoxia)	2h	157	124	288	182	72	107	223	151	157	140	170	182	99	93
		D	HmlΔ-Gal4 UAS-EGFP lz-LexA LexAop-mCherry		3h 0.1% O2 (Anoxia)	3h	101	198	155	60	31	244	85	177	249	63	122	126	226	146	140	147	226	228
		E	HmlΔ-Gal4 UAS-EGFP lz-LexA LexAop-mCherry		4h 0.1% O2 (Anoxia)	4h	40	57	162	65	119	73	163	98	34	118	104	200	224	75	73
		F	HmlΔ-Gal4 UAS-EGFP lz-LexA LexAop-mCherry		5h 0.1% O2 (Anoxia)	5h	50	49	89	53	166	63	80	99	74	146	62	143	30	122	170	37	148
		G	HmlΔ-Gal4 UAS-EGFP lz-LexA LexAop-mCherry		6h 0.1% O2 (Anoxia)	6h	96	45	60	133	57	61	65	67	49	120	61	132	109	31	46	41	33	44
Extended Data Figure 2f	Y axis	Column	Genotype	Condition 1	Condition 2	Column name
	Hml+ plasmatocyte/Larva	A	HmlΔ-Gal4 UAS-EGFP lz-LexA LexAop-mCherry	Circulation	21% O2 (Normoxia)	21% O2	2085	1834	2043	2702	2456	2824	2325	2151	2446	3015	2708	2908	2727	3145
		B	HmlΔ-Gal4 UAS-EGFP lz-LexA LexAop-mCherry		1h 60% O2 (Hyperoxia)	1h	3716	3422	2745	3146	1955	2282	2193	2643	2520	2356
		C	HmlΔ-Gal4 UAS-EGFP lz-LexA LexAop-mCherry		2h 60% O2 (Hyperoxia)	2h	2292	3193	2107	4088	3113	2257	3066	1742	2345	3245
		D	HmlΔ-Gal4 UAS-EGFP lz-LexA LexAop-mCherry		3h 60% O2 (Hyperoxia)	3h	4608	3974	2444	3442	3605	2505	3230	3569	3734
		E	HmlΔ-Gal4 UAS-EGFP lz-LexA LexAop-mCherry		4h 60% O2 (Hyperoxia)	4h	4028	3704	3814	2959	3631	3157	2327
		F	HmlΔ-Gal4 UAS-EGFP lz-LexA LexAop-mCherry		5h 60% O2 (Hyperoxia)	5h	3410	3913	3347	3764	3574	3599	3582	3982	2747
		G	HmlΔ-Gal4 UAS-EGFP lz-LexA LexAop-mCherry		6h 60% O2 (Hyperoxia)	6h	3182	3486	3782	3158	3541	2956
	lz+ crystal cell/Larva	A	HmlΔ-Gal4 UAS-EGFP lz-LexA LexAop-mCherry		21% O2 (Normoxia)	21% O2	156	144	120	203	134	126	110	109	98	122	190	177	151	123
		B	HmlΔ-Gal4 UAS-EGFP lz-LexA LexAop-mCherry		1h 60% O2 (Hyperoxia)	1h	295	285	267	200	176	235	153	251	155	146
		C	HmlΔ-Gal4 UAS-EGFP lz-LexA LexAop-mCherry		2h 60% O2 (Hyperoxia)	2h	123	242	165	150	358	264	278	191	161	189	179
		D	HmlΔ-Gal4 UAS-EGFP lz-LexA LexAop-mCherry		3h 60% O2 (Hyperoxia)	3h	385	241	310	324	234	181	226	247	195
		E	HmlΔ-Gal4 UAS-EGFP lz-LexA LexAop-mCherry		4h 60% O2 (Hyperoxia)	4h	255	355	234	220	255	186	197
		F	HmlΔ-Gal4 UAS-EGFP lz-LexA LexAop-mCherry		5h 60% O2 (Hyperoxia)	5h	435	360	291	304	299	341	336	279	334
		G	HmlΔ-Gal4 UAS-EGFP lz-LexA LexAop-mCherry		6h 60% O2 (Hyperoxia)	6h	321	466	292	314	380	356
Extended Data Figure 2i	Y axis	Column	Genotype	Condition 1	Condition 2	Column name
	Proximity index (a.u.)	A	HmlΔ-dsRed btl-Gal4 UAS-EGFP	Trachea	21% O2 (Normoxia)	Plasmatocyte	13.7212	14.27	16.4654	18.6608	12.0746	9.33041	12.0746	10.9769	9.87925	10.4281
		B	HmlΔ-dsRed btl-Gal4 UAS-EGFP		4h 5% O2 (Hypoxia)	Plasmatocyte	24.4044	20.9181	28.4718	29.6339	20.337	14.5264	22.6612	20.337	30.796	28.4718	27.8908	35.4445	25.5665
		C	lz-LexA LexAop-mCherry btl-Gal4 UAS-EGFP		21% O2 (Normoxia)	Crystal cell	4.39078	12.6235	4.93963	6.03732	2.74424	3.84193	3.29308	7.13502	5.48847	4.93963
		D	lz-LexA LexAop-mCherry btl-Gal4 UAS-EGFP		4h 5% O2 (Hypoxia)	Crystal cell	8.71586	9.87798	22.0802	11.6212	13.3643	9.29692	7.55375	10.459	5.81058	13.9454	14.5264	12.7833	11.0401	11.6212	13.3643	12.2022
	Proximity index (a.u.)	A	HmlΔ-LexA LexAop-mCherry 21-7-Gal4 UAS-mCD8::GFP	Neuron	21% O2 (Normoxia)	Plasmatocyte	19.035	15.9363	14.1656	16.8216	21.2483	16.3789	19.4776	23.4617	14.1656	18.1496	7.96813	11.0668	11.9522
		B	HmlΔ-LexA LexAop-mCherry 21-7-Gal4 UAS-mCD8::GFP		4h 5% O2 (Hypoxia)	Plasmatocyte	29.1385	15.625	15.2027	28.2939	28.7162	20.6926	32.9392	25.3378	36.3176	29.5608	32.5169	25.3378	24.4932	17.3142	19.848	23.2264	19.4257
		C	lz-LexA LexAop-mCherry 21-7-Gal4 UAS-mCD8::GFP		21% O2 (Normoxia)	Crystal cell	12.3949	10.1815	9.29615	16.3789	12.8375	13.2802	13.7229	12.8375	8.85347
		D	lz-LexA LexAop-mCherry 21-7-Gal4 UAS-mCD8::GFP		4h 5% O2 (Hypoxia)	Crystal cell	11.8243	13.0912	13.0912	14.7804	13.9358	15.2027	10.9797	15.2027	12.6689	15.625	16.0473

## Sheet: Extended Data Figure 3
Extended Data Figure 3 Source Data
Extended Data Figure 3c	Y axis	Column	Genotype	Condition 1	Condition 2	Column name
	Proximity index (a.u.)	A	HmlΔ-dsRed OK72-Gal4 UAS-mCD8::GFP	Oenocyte	21% O2 (Normoxia)	Plasmatocyte	4.10256	2.05128	4.10256	4.10256	2.5641	4.10256	3.58974	2.05128	4.10256	4.61538
		B	HmlΔ-dsRed OK72-Gal4 UAS-mCD8::GFP		4h 5% O2 (Hypoxia)		3.125	0.892857	3.57143	1.33929	2.23214	3.125	4.01786	4.91071	3.57143	3.125
		C	lz-LexA LexAop-mCherry OK72-Gal4 UAS-mCD8::GFP		21% O2 (Normoxia)	Crystal cell	2.05128	0.512821	0	0	0.512821	0.512821	1.02564	1.53846	2.05128	0	0
		D	lz-LexA LexAop-mCherry OK72-Gal4 UAS-mCD8::GFP		4h 5% O2 (Hypoxia)	5% O2	0.892857	0.446429	1.78571	0.446429	0	0.892857	0	0.892857	1.33929	0
Extended Data Figure 3d	Y axis	Column	Genotype	Condition 1	Condition 2	Column name
	Length (µm)	A	btl-Gal4 UAS-EGFP	Trachea	21% O2 (Normoxia)	21% O2	18.2	15.6	19.5	22.1	15.2	16.3	21.3	21	15.1	20.6	15.5
		B	btl-Gal4 UAS-EGFP		4h 5% O2 (Hypoxia)	5% O2	12.6	13.6	22.9	10.2	15.3	15.6	21	14.8	20.1	22	15.8	18.8	20.1	18.2
		C	21-7-Gal4 UAS-mCD8::GFP	Neuron	21% O2 (Normoxia)	21% O2	20.4	17.2	25.6	26.2	24.9	23.6	25.4	17.5	14.2	18.1	25.5	22.9	26.6	28.2
		D	21-7-Gal4 UAS-mCD8::GFP		4h 5% O2 (Hypoxia)	5% O2	22.6	20.8	25.9	26.6	24.8	21.9	19.6	17.9	26.9	27.5	26
Extended Data Figure 3e	Y axis	Column	Genotype	Condition 1	Condition 2	Condition 3	Column name
	Pxn+ plasmatocyte/Larva	A	21-7-Gal4 UAS-mCD8::GFP	Circulation	21-7-Gal4 UAS-mCD8::GFP/	21% O2 (Normoxia)	OreR	3438	3484	2784	3154	3959	2744	2917
		B	21-7-Gal4 UAS-mCD8::GFP			4h 5% O2 (Hypoxia)	OreR	346	777	740	1414	634	901	823
		C	21-7-Gal4 UAS-mCD8::GFP, UAS-shits			21% O2 (Normoxia)	Shits	3398	3610	2911	1861	2485	2871	2603	2872	1614	3647
		D	21-7-Gal4 UAS-mCD8::GFP, UAS-shits			4h 5% O2 (Hypoxia)	Shits	858	1770	1696	661	1675	1932	1091	613	904	1026
	lz+ crystal cell/Larva	A	21-7-Gal4 UAS-mCD8::GFP			21% O2 (Normoxia)	OreR	51	65	84	48	54	86	73	88	106	98	46	73	49
		B	21-7-Gal4 UAS-mCD8::GFP			4h 5% O2 (Hypoxia)	OreR	14	30	24	35	38	53	43	27	17	28	50	94	47	63	27
		C	21-7-Gal4 UAS-mCD8::GFP, UAS-shits			21% O2 (Normoxia)	Shits	134	73	40	67	76	94	83	50	55	42	96
		D	21-7-Gal4 UAS-mCD8::GFP, UAS-shits			4h 5% O2 (Hypoxia)	Shits	85	32	49	25	22	25	24	57	47	35	23	24	30	62	45	28	40
Extended Data Figure 3f	Y axis	Column	Genotype	Condition 1	Condition 2	Condition 3	Column name
	Hml+ plasmatocyte/Larva	A	HmlΔ-Gal4 UAS-EGFP	Circulation	HmlΔ-Gal4 UAS-EGFP/	21% O2 (Normoxia)	OreR	2687	3209	3160	2725	3593	3398	3502	3478	2849	4007	2892	3578	3063	2818	2650	2424	2793	3595	2988	2690	3615	3522	2896
		B	HmlΔ-Gal4 UAS-EGFP			4h 5% O2 (Hypoxia)	OreR	1021	559	1402	1092	952	946	812	1331	691	381	784	1211	1267	1456	1541	1445	833	373	613	999
		C	HmlΔ-Gal4 UAS-EGFP, UAS-Punt RNAi			21% O2 (Normoxia)	Punt RNAi	2533	3820	1990	3216	3084	2895	3146	4137	3784	2932	1969
		D	HmlΔ-Gal4 UAS-EGFP, UAS-Punt RNAi			4h 5% O2 (Hypoxia)	Punt RNAi	1334	1637	1470	1267	705	1211	1684	2193	1264	1991	994	1608	1746	2147	1803
		E	HmlΔ-Gal4 UAS-EGFP, UAS-Baboon RNAi			21% O2 (Normoxia)	Baboon RNAi	2859	1820	1264	2444	1915	3496	4471	1764	1551	1864	2086	2361	1731	2671	1835	2490	2707	2548
		F	HmlΔ-Gal4 UAS-EGFP, UAS-Baboon RNAi			4h 5% O2 (Hypoxia)	Baboon RNAi	1106	713	836	897	794	1673	1181	514	1542	1617	1223	1601	926	686	1679	1748	815	1213	604	611	868	752
		G	HmlΔ-Gal4 UAS-EGFP, UAS-dSmad2 RNAi			21% O2 (Normoxia)	dsmad RNAi	2076	2349	2968	3488	2537	2973	2891	2049	2808	2646	2808	2727	3302	2428	2685	3250	3017
		H	HmlΔ-Gal4 UAS-EGFP, UAS-dSmad2 RNAi			4h 5% O2 (Hypoxia)	dsmad RNAi	418	556	964	1139	1440	943	1256	1144	1394	1534	1086	1245	978	1194
Extended Data Figure 3g	Y axis	Column	Genotype	Condition 1	Condition 2	Condition 3	Column name
	lz+ crystal cell/Larva	A	lz-Gal4 UAS-EGFP	Circulation	lz-Gal4 UAS-EGFP/	21% O2 (Normoxia)	OreR	71	62	87	109	85	73	76	79	70	69	77	98	107	97	93	88	125	83
		B	lz-Gal4 UAS-EGFP			4h 5% O2 (Hypoxia)	OreR	37	43	50	35	40	41	25	37	39	36	49	20	30	39	37	59	24	51
		C	lz-Gal4 UAS-EGFP, UAS-Punt RNAi			21% O2 (Normoxia)	Punt RNAi	112	113	132	97	128	164	109	111	112	92	105	91	122	62	100	102	58	86
		D	lz-Gal4 UAS-EGFP, UAS-Punt RNAi			4h 5% O2 (Hypoxia)	Punt RNAi	43	57	42	53	25	100	45	59	65	38	53	90	55	62	60	86	77
		E	lz-Gal4 UAS-EGFP, UAS-Baboon RNAi			21% O2 (Normoxia)	Baboon RNAi	98	118	94	51	70	68	84	109	112	127	124	101	60	102	123	110	111
		F	lz-Gal4 UAS-EGFP, UAS-Baboon RNAi			4h 5% O2 (Hypoxia)	Baboon RNAi	31	42	57	61	15	55	39	43	48
		G	lz-Gal4 UAS-EGFP, UAS-dSmad2 RNAi			21% O2 (Normoxia)	dsmad RNAi	105	113	72	63	75	82	150	96	92	113	95
		H	lz-Gal4 UAS-EGFP, UAS-dSmad2 RNAi			4h 5% O2 (Hypoxia)	dsmad RNAi	43	60	20	45	44	50	18	65	44
Extended Data Figure 3h	Y axis	Column	Genotype	Condition 1	Condition 2	Condition 3	Column name
	Pxn+ plasmatocyte/Larva	A	OK72-Gal4 UAS-mCD8::GFP	Circulation	OK72-Gal4 UAS-mCD8::GFP/	21% O2 (Normoxia)	OreR	3024	1894	2534	1243	1645	2834	2845	1993
		B	OK72-Gal4 UAS-mCD8::GFP			4h 5% O2 (Hypoxia)	OreR	354	945	1236	674	700	480	1023	369	467
		C	OK72-Gal4 UAS-mCD8::GFP, UAS-EGFR RNAi			21% O2 (Normoxia)	EGFR RNAi	1368	1023	2345	2534	1034	1845	1023	1903	2236	1046	2378
		D	OK72-Gal4 UAS-mCD8::GFP, UAS-EGFR RNAi			4h 5% O2 (Hypoxia)	EGFR RNAi	482	932	304	1023	1123	855	336	295	358	1023	934
	lz+ crystal cell/Larva	A	OK72-Gal4 UAS-mCD8::GFP			21% O2 (Normoxia)	OreR	48	23	44	10	56	78	100	67	88	83	36	28	87	56
		B	OK72-Gal4 UAS-mCD8::GFP			4h 5% O2 (Hypoxia)	OreR	10	18	24	29	34	21	10	29	24	11	22
		C	OK72-Gal4 UAS-mCD8::GFP, UAS-EGFR RNAi			21% O2 (Normoxia)	EGFR RNAi	109	23	44	17	104	23	56	95	35	48	51	38
		D	OK72-Gal4 UAS-mCD8::GFP, UAS-EGFR RNAi			4h 5% O2 (Hypoxia)	EGFR RNAi	11	28	10	23	34	23	23	11	15	9	23
Extended Data Figure 3j	Y axis	Column	Genotype	Condition 1	Condition 2	Condition 3	Column name
	Pxn+ plasmatocyte/Larva	A	lz-LexA LexAop-mCherry 21-7-Gal4 UAS-mCD8::GFP	Circulation	lz-LexA LexAop-mCherry 21-7-Gal4 UAS-mCD8::GFP/	21% O2 (Normoxia)	OreR	3295	2105	2530	1504	1934	3697	2845	2593
		B	lz-LexA LexAop-mCherry 21-7-Gal4 UAS-mCD8::GFP			4h 5% O2 (Hypoxia)	OreR	502	793	495	706	1124	945	304	493
		C	lz-LexA LexAop-mCherry 21-7-Gal4 UAS-mCD8::GFP, UAS bnl RNAi			21% O2 (Normoxia)	bnl RNAi	1193	1593	2934	2014	1023	1492	3105	1871	3842
		D	lz-LexA LexAop-mCherry 21-7-Gal4 UAS-mCD8::GFP, UAS bnl RNAi			4h 5% O2 (Hypoxia)	bnl RNAi	435	845	715	1023	634	905	316
	lz+ crystal cell/Larva	A	lz-LexA LexAop-mCherry 21-7-Gal4 UAS-mCD8::GFP			21% O2 (Normoxia)	OreR	52	36	39	23	55	69	77	88
		B	lz-LexA LexAop-mCherry 21-7-Gal4 UAS-mCD8::GFP			4h 5% O2 (Hypoxia)	OreR	11	9	17	13	22	25	17	29
		C	lz-LexA LexAop-mCherry 21-7-Gal4 UAS-mCD8::GFP, UAS bnl RNAi			21% O2 (Normoxia)	bnl RNAi	85	82	77	54	87	33	22	27
		D	lz-LexA LexAop-mCherry 21-7-Gal4 UAS-mCD8::GFP, UAS bnl RNAi			4h 5% O2 (Hypoxia)	bnl RNAi	18	5	22	23	27	29	14	19
Extended Data Figure 3k	Y axis	Column	Genotype	Condition 1	Condition 2	Condition 3	Column name
	Pxn+ plasmatocyte/Larva	A	PPO1-Gal4	Circulation	PPO1-Gal4/	21% O2 (Normoxia)	OreR	3165	2537	2106	2015	2934	3695	3357
		B	PPO1-Gal4			4h 5% O2 (Hypoxia)	OreR	406	845	934	348	247	304	429
		C	PPO1-Gal4, UAS-bnl RNAi			21% O2 (Normoxia)	bnl RNAi	2103	2234	3024	3307	2503	2934	3604
		D	PPO1-Gal4, UAS-bnl RNAi			4h 5% O2 (Hypoxia)	bnl RNAi	662	736	777	1095	409	1245	1143
	lz+ crystal cell/Larva	A	PPO1-Gal4			21% O2 (Normoxia)	OreR	95	87	88	68	79	91	85
		B	PPO1-Gal4			4h 5% O2 (Hypoxia)	OreR	21	11	18	19	32	29	33
		C	PPO1-Gal4, UAS-bnl RNAi			21% O2 (Normoxia)	bnl RNAi	99	70	77	69	91	55	59
		D	PPO1-Gal4, UAS-bnl RNAi			4h 5% O2 (Hypoxia)	bnl RNAi	31	29	15	19	22	19	41
Extended Data Figure 3n	Y axis	Column	Genotype	Condition 1	Condition 2	Column name
	roGFP intensity (a.u.)	A	tub-Orp1 roGFP2(Cyto)	tub-roGFP	21% O2 (Normoxia)	21% O2	59.69	17.391	10.803	45.72	49.993	38.289	12.542	38.352	17.209	36.661	20.783	54.085	20.503	23.725
		B	tub-Orp1 roGFP2(Cyto)		4h 5% O2 (Hypoxia)	5% O2	78.893	53.61	170.371	52.604	132.392	110.358	88.66	109.512	113.094	165.853	118.074	88.492	73.91
Extended Data Figure 3o	Y axis	Column	Genotype	Condition 1	Condition 2	Condition 3	Column name
	Pxn+ plasmatocyte/Larva	A	btl-Gal4 UAS-EGFP lz-LexA LexAop-mCherry	Circulation	btl-Gal4 UAS-EGFP/	21% O2 (Normoxia)	OreR	1421	2409	1439	2143	1663	2082	2401	1264	3717	2216	1536	2280	1828	2225	1805	2104	2979	2559	1889
		B	btl-Gal4 UAS-EGFP lz-LexA LexAop-mCherry			4h 5% O2 (Hypoxia)	OreR	674	773	735	514	1110	1817	762	754	772	846	632	1023	1203	1460	1129	1059	1371	1362	848	376
		C	btl-Gal4 UAS-EGFP lz-LexA LexAop-mCherry, UAS-Duox RNAi			21% O2 (Normoxia)	Duox RNAi	2784	2081	2322	1686	1700	1947	1369	2712	1644	1538	1576	2762	986	2506	1749	1416	1710	1083	2705	1800
		D	btl-Gal4 UAS-EGFP lz-LexA LexAop-mCherry, UAS-Duox RNAi			4h 5% O2 (Hypoxia)	Duox RNAi	1564	2641	2313	1389	2016	794	3748	1387	1603	502	1243	541	1365	1218	1636	755	1064	1476	947	1584
	lz+ crystal cell/Larva	A	btl-Gal4 UAS-EGFP lz-LexA LexAop-mCherry			21% O2 (Normoxia)	OreR	89	82	113	120	101	87	59	70	96	75	85	112	83	104	97	119	78	73	105
		B	btl-Gal4 UAS-EGFP lz-LexA LexAop-mCherry			4h 5% O2 (Hypoxia)	OreR	65	32	48	32	72	50	40	43	84	68	49	45	58	56	52	86	54	61
		C	btl-Gal4 UAS-EGFP lz-LexA LexAop-mCherry, UAS-Duox RNAi			21% O2 (Normoxia)	Duox RNAi	28	71	29	65	93	67	80	90	88	104	82	88	65	60	50	34	89	104	93
		D	btl-Gal4 UAS-EGFP lz-LexA LexAop-mCherry, UAS-Duox RNAi			4h 5% O2 (Hypoxia)	Duox RNAi	34	32	110	76	38	67	94	82	15	77	100	58	98	73	88	119	51
Extended Data Figure 3p	Y axis	Column	Genotype	Condition 1	Condition 2	Condition 3	Column name
	Pxn+ plasmatocyte/Larva	A	btl-Gal4 UAS-EGFP lz-LexA LexAop-mCherry	Circulation	btl-Gal4 UAS-EGFP/	21% O2 (Normoxia)	OreR	1421	2409	1439	2143	1663	2082	2401	1264	3717	2216	1536	2280	1828	2225	1805	2104	2979	2559	1889
		B	btl-Gal4 UAS-EGFP lz-LexA LexAop-mCherry			4h 5% O2 (Hypoxia)	OreR	674	773	735	514	1110	1817	762	754	772	846	632	1023	1203	1460	1129	1059	1371	1362	848	376
		C	btl-Gal4 UAS-EGFP lz-LexA LexAop-mCherry, UAS-Sod2			21% O2 (Normoxia)	Sod2	406	928	4078	2421	974	564	1340	743	1284	886	1382	1457	1430	1217	939	441	442	704	1574	1117
		D	btl-Gal4 UAS-EGFP lz-LexA LexAop-mCherry, UAS-Sod2			4h 5% O2 (Hypoxia)	Sod2	545	505	267	1643	1351	3003	932	3166	366	381	525	531	411	613	1562	605	1971	1233	231	361
	lz+ crystal cell/Larva	A	btl-Gal4 UAS-EGFP lz-LexA LexAop-mCherry			21% O2 (Normoxia)	OreR	89	82	113	120	101	87	59	70	96	75	85	112	83	104	97	119	78	73	105
		B	btl-Gal4 UAS-EGFP lz-LexA LexAop-mCherry			4h 5% O2 (Hypoxia)	OreR	65	32	48	32	72	50	40	43	84	68	49	45	58	56	52	86	54	61
		C	btl-Gal4 UAS-EGFP lz-LexA LexAop-mCherry, UAS-Sod2			21% O2 (Normoxia)	Sod2	21	40	40	114	77	58	45	25	65	56	34	99	58	51	70	31	33	13	94	21
		D	btl-Gal4 UAS-EGFP lz-LexA LexAop-mCherry, UAS-Sod2			4h 5% O2 (Hypoxia)	Sod2	146	107	44	62	123	56	96	51	28	19	42	62	24	59	99	39	59	59	30	33

## Sheet: Extended Data Figure 4
Extended Data Figure 4 Source Data
Extended Data Figure 4a	Y axis	Column	Genotype	Condition	Column name
	Hml+ plasmatocyte/Larva	A	HmlΔ-Gal4 UAS-EGFP lz-LexA LexAop-mCherry	HmlΔ-Gal4 UAS-EGFP lz-LexA LexAop-mCherry	OreR	6131	5482	7381	6434	6630	7522	6839	7384	7335	7325	5627	6295	6832	6505	6449	5711	6011	6333	6672	6265	5912	6138	7319
		B	HmlΔ-Gal4 UAS-EGFP lz-LexA LexAop-mCherry, UAS-ush RNAi(32950)		ush Ri(32950)	2749	3578	3340	2390	2512	3019	3320	4054	2871	3081	3481	3559	3592	4106	3678	4144	3255	2920
		C	HmlΔ-Gal4 UAS-EGFP lz-LexA LexAop-mCherry, UAS-ush RNAi(44041)		ush Ri(44041)	2683	1004	3511	1965	2336	2375	2289	2286	1607	2947	4377	3245	3031	3454	3664	3138	2727	4102	3543	4587	4763	3488
		D	HmlΔ-Gal4 UAS-EGFP lz-LexA LexAop-mCherry, UAS-stg RNAi(34831)		stg Ri(34831)	1882	2093	1478	1528	1504	1638	2437	1212	2135	2130	1448	1053	1579	1808	1162	1336	1436	1479	2080	1947
	lz+ crystal cell/Larva	A	HmlΔ-Gal4 UAS-EGFP lz-LexA LexAop-mCherry		OreR	313	303	283	249	260	271	242	322	285	286	253	259	274	206	251	237	210	219	226	210
		B	HmlΔ-Gal4 UAS-EGFP lz-LexA LexAop-mCherry, UAS-ush RNAi(32950)		ush Ri(32950)	224	357	403	355	327	208	350	260	283	210	270	338	210	332	352	231	250	303
		C	HmlΔ-Gal4 UAS-EGFP lz-LexA LexAop-mCherry, UAS-ush RNAi(44041)		ush Ri(44041)	299	192	285	143	295	199	207	230	317	243	245	321	289	301	138	330	231	225	204	168	259	205	317
		D	HmlΔ-Gal4 UAS-EGFP lz-LexA LexAop-mCherry, UAS-stg RNAi(34831)		stg Ri(34831)	169	176	220	187	188	146	125	136	233	147	167	222	175	194	142	239	136	142	116	89
Extended Data Figure 4b	Y axis	Column	Genotype	Condition 1	Condition 2	Condition 3	Column name
	Hml+ plasmatocyte/Larva	A	HmlΔ-Gal4 UAS-EGFP lz-LexA LexAop-mCherry, UAS-ush RNAi(44041)	Circulation	HmlΔ-Gal4 UAS-EGFP lz-LexA LexAop-mCherry, UAS-ush RNAi(44041)	21% O2 (Normoxia)	21% O2	1551	1669	1194	2344	1590	2071	1707	1368	1945	1774	2074	1748	1680	1787
		B	HmlΔ-Gal4 UAS-EGFP lz-LexA LexAop-mCherry, UAS-ush RNAi(44041)			1h 5% O2 (Hypoxia)	1h	1036	1183	1196	2152	1334	1091	1367	1208	1263	1789	1220	1700	2054	1906	1624
		C	HmlΔ-Gal4 UAS-EGFP lz-LexA LexAop-mCherry, UAS-ush RNAi(44041)			2h 5% O2 (Hypoxia)	2h	1565	858	843	745	1018	1311	1214	1610	1477	1225	1323	1020	815	920
		D	HmlΔ-Gal4 UAS-EGFP lz-LexA LexAop-mCherry, UAS-ush RNAi(44041)			3h 5% O2 (Hypoxia)	3h	677	1143	1094	704	746	1023	1071	1024	713	902	981
		E	HmlΔ-Gal4 UAS-EGFP lz-LexA LexAop-mCherry, UAS-ush RNAi(44041)			4h 5% O2 (Hypoxia)	4h	379	622	874	657	640	350	628	313	723	721	907
	lz+ crystal cell/Larva	A	HmlΔ-Gal4 UAS-EGFP lz-LexA LexAop-mCherry, UAS-ush RNAi(44041)			21% O2 (Normoxia)	21% O2	136	75	123	83	130	107	90	85	106	73	105	110	78	100
		B	HmlΔ-Gal4 UAS-EGFP lz-LexA LexAop-mCherry, UAS-ush RNAi(44041)			1h 5% O2 (Hypoxia)	1h	97	121	115	82	112	97	134	97	102	80	131	81
		C	HmlΔ-Gal4 UAS-EGFP lz-LexA LexAop-mCherry, UAS-ush RNAi(44041)			2h 5% O2 (Hypoxia)	2h	55	49	81	49	50	78	76	65	38	62
		D	HmlΔ-Gal4 UAS-EGFP lz-LexA LexAop-mCherry, UAS-ush RNAi(44041)			3h 5% O2 (Hypoxia)	3h	35	32	52	36	52	63	57	38	39	27	59	36	35	41	30
		E	HmlΔ-Gal4 UAS-EGFP lz-LexA LexAop-mCherry, UAS-ush RNAi(44041)			4h 5% O2 (Hypoxia)	4h	40	39	15	23	37	35	34	25	44	33
Extended Data Figure 4d	Y axis	Column	Genotype	Condition 1	Condition 2	Column name
	Pupal volume (µm3)	A	HmlΔ-Gal4 UAS-EGFP	HmlΔ-Gal4 UAS-EGFP	Female	OreR	6.15847e+06	6.24377e+06	7.01969e+06	6.84971e+06	6.82751e+06	6.84082e+06	5.96232e+06	6.12233e+06	6.28012e+06	6.84385e+06	7.0029e+06	6.28117e+06	6.47243e+06	6.82151e+06	7.30152e+06	6.17059e+06	6.51136e+06	6.6677e+06	6.61796e+06	6.89201e+06	6.94536e+06	7.13868e+06	6.47304e+06	5.85307e+06	5.51926e+06	7.14059e+06	7.13627e+06	7.0032e+06	6.3114e+06	6.98097e+06	7.65817e+06	7.12393e+06	6.72616e+06	6.27804e+06	6.23367e+06	6.59613e+06	6.20356e+06	6.10256e+06
		B	HmlΔ-Gal4 UAS-EGFP, UAS-ush RNAi(44041)			ush RNAi	5.57962e+06	6.43272e+06	6.35331e+06	6.19203e+06	5.53612e+06	5.51472e+06	5.57514e+06	5.6217e+06	6.24851e+06	6.82934e+06	6.20267e+06	5.41641e+06	6.14252e+06	6.57513e+06	5.96565e+06	6.24088e+06	6.75233e+06	6.72828e+06	5.50631e+06	5.81312e+06	6.34256e+06	6.11511e+06	6.9366e+06	7.23418e+06
		C	HmlΔ-Gal4 UAS-EGFP, UAS-stg RNAi(34831)			stg RNAi	6.30658e+06	7.01106e+06	6.34481e+06	6.11038e+06	5.95385e+06	6.23357e+06	5.92793e+06	6.30436e+06	6.63033e+06	5.8664e+06	6.00053e+06	6.51273e+06
		D	HmlΔ-Gal4 UAS-EGFP		Male	OreR	4.46392e+06	4.62391e+06	4.85191e+06	4.63137e+06	4.46824e+06	4.14902e+06	5.33633e+06	4.42597e+06	5.04723e+06	4.72977e+06	4.76056e+06	4.70813e+06	4.80873e+06	4.87071e+06	5.16105e+06	5.3077e+06	5.1606e+06	5.27482e+06	5.68831e+06	5.57471e+06
		E	HmlΔ-Gal4 UAS-EGFP, UAS-ush RNAi(44041)			ush RNAi	4.70367e+06	4.94385e+06	3.69181e+06	4.52601e+06	4.48496e+06	4.32356e+06	3.83163e+06	4.28457e+06	4.81721e+06	4.68577e+06	4.59003e+06	4.29494e+06	4.16811e+06	4.51301e+06	4.1204e+06	4.33578e+06	4234761	4.43343e+06	5.81766e+06	5.31301e+06	4.77572e+06	4.57741e+06	5.07961e+06	4.82783e+06	4.42547e+06	4.15727e+06	5.47859e+06	5.10252e+06	5.19566e+06	4.59403e+06	5.44326e+06	5.09514e+06	4.52182e+06	4.51635e+06	4.61998e+06	5.29981e+06	4.97896e+06	4.6609e+06
		F	HmlΔ-Gal4 UAS-EGFP, UAS-stg RNAi(34831)			stg RNAi	4.59722e+06	4.86456e+06	4.85549e+06	4.48576e+06	4.9235e+06	4.42547e+06	4.69702e+06	4.63879e+06	4.65287e+06
Extended Data Figure 4f	Y axis	Column	Genotype	Condition 1	Condition 2	Condition 3	Column name
	Pxn+ plasmatocyte/Larva	A	lz-Gal4 UAS-EGFP	Circulation	lz-Gal4 UAS-EGFP	21% O2 (Normoxia)	OreR	1571	2146	2179	2850	1499	2157	1555	2385	1754	3040	1188	1299	1577	1239	1716	1832	1602	2015	1977	1416	1292	1888	2088	1271	1341	2450	1487	1637	2003	1768	2324	2139	2842	1779	2659	1370	1791	3076	2493	2348
		B	lz-Gal4 UAS-EGFP			4h 5% O2 (Hypoxia)	OreR	553	1657	692	481	804	603	230	611	1196	481	1388	1149	878	776	731	826	385	623	626	919	934	570	737	954	562	832	998	989	719	758	461	450	507	1186
		C	lz-Gal4 UAS-EGFP, UAS-PPO1 RNAi			21% O2 (Normoxia)	PPO1 RNAi	1432	1401	2942	1256	1488	1136	1754	658
		D	lz-Gal4 UAS-EGFP, UAS-PPO1 RNAi			4h 5% O2 (Hypoxia)	PPO1 RNAi	771	821	1208	542	695	1074	770	1399
		E	lz-Gal4 UAS-EGFP, UAS-fok RNAi			21% O2 (Normoxia)	fok RNAi	2254	1016	964	2240	2118	2816	1413	2858	2034	1253	2963	4220	1066	1629
		F	lz-Gal4 UAS-EGFP, UAS-fok RNAi			4h 5% O2 (Hypoxia)	fok RNAi	949	3931	2171	658	635	1159	3275	1874	2306	1689
		G	lz-Gal4 UAS-EGFP, UAS-CG10467 RNAi			21% O2 (Normoxia)	CG10467 RNAi	1796	806	3785	1736	1059	1668	1938	3061
		H	lz-Gal4 UAS-EGFP, UAS-CG10467 RNAi			4h 5% O2 (Hypoxia)	CG10467 RNAi	1049	2022	1878	1917	891	1636	4195	1301
		I	lz-Gal4 UAS-EGFP, UAS-Men RNAi			21% O2 (Normoxia)	Men RNAi	2462	1983	1969	2250	1707	1754	1796	1566	1477	1888
		J	lz-Gal4 UAS-EGFP, UAS-Men RNAi			4h 5% O2 (Hypoxia)	Men RNAi	1022	1412	914	1414	1407	1012	1345	836	1149	999	1051	1425	1401	922	1119
		K	lz-Gal4 UAS-EGFP, UAS-CG15343 RNAi			21% O2 (Normoxia)	CG15343 RNAi	2088	1323	2539	2143	2170	2699	2633	1556	2633	3235	1348	1584	2608	1937	1556	1758	2321	1698
		L	lz-Gal4 UAS-EGFP, UAS-CG15343 RNAi			4h 5% O2 (Hypoxia)	CG15343 RNAi	598	1618	1386	973	335	1374	902	1243
		M	lz-Gal4 UAS-EGFP, UAS-Pde1c RNAi			21% O2 (Normoxia)	Pde1c RNAi	2167	1706	1542	2213	2092	2083	1413	2115	1458	2717	1187	1780	1709	1146	1970	2491	2274	1861	1870	1689	1869	2510	1755	1942	948	2684	3048	1838	2595	1746	2116	1739
		N	lz-Gal4 UAS-EGFP, UAS-Pde1c RNAi			4h 5% O2 (Hypoxia)	Pde1c RNAi	846	1026	409	1580	1431	2406	1266	1162	762	968	1370	1437	694	1562	661
		O	lz-Gal4 UAS-EGFP, UAS-CG9119 RNAi			21% O2 (Normoxia)	CG9119 RNAi	1733	2837	2561	2168	2435	1642	2313	1612	1705	2039	1832	2448	2153
		P	lz-Gal4 UAS-EGFP, UAS-CG9119 RNAi			4h 5% O2 (Hypoxia)	CG9119 RNAi	1264	1473	810	1259	1482	914	1771	900	1170	1499	1489
		Q	lz-Gal4 UAS-EGFP, UAS-CG7860 RNAi			21% O2 (Normoxia)	CG7860 RNAi	1861	2099	1733	2180	2034	1691	2528	2133	2113	2126	2240	2021	2041
		R	lz-Gal4 UAS-EGFP, UAS-CG7860 RNAi			4h 5% O2 (Hypoxia)	CG7860 RNAi	1015	586	1092	1233	739	677	636	1086	1128	1070	555	1245	826	1178	1094
		S	lz-Gal4 UAS-EGFP, UAS-CG10469 RNAi			21% O2 (Normoxia)	CG10469 RNAi	2490	1284	2366	1751	1753	1861	1863	1550	1845	1524
		T	lz-Gal4 UAS-EGFP, UAS-CG10469 RNAi			4h 5% O2 (Hypoxia)	CG10469 RNAi	1395	349	796	1151	1189	966	585	516	1388	876	725	787
		U	lz-Gal4 UAS-EGFP, UAS-mthl10 RNAi			21% O2 (Normoxia)	mthl10 RNAi	1731	2119	1682	1070	1869	1064	2000	2291	1387	2589	1448	1888	1354	2696	1749	1517
		V	lz-Gal4 UAS-EGFP, UAS-mthl10 RNAi			4h 5% O2 (Hypoxia)	mthl10 RNAi	1108	821	1138	604	1631	301	770	1177	947	707	1234	964	462	755
		W	lz-Gal4 UAS-EGFP, UAS-Gip RNAi			21% O2 (Normoxia)	Gip RNAi	632	1090	2437	1051	1668	1172	2117	852	1996	2797	1753	1410	1428	1952	1811	1256	2011	1550	2101	1223	1443	1428
		X	lz-Gal4 UAS-EGFP, UAS-Gip RNAi			4h 5% O2 (Hypoxia)	Gip RNAi	305	627	277	1865	1288	962	1455	772	898	1087	1026	1114	2177	1461
		Y	lz-Gal4 UAS-EGFP, UAS-CG17109 RNAi			21% O2 (Normoxia)	CG17109 RNAi	2856	2196	2219	1697	2127
		Z	lz-Gal4 UAS-EGFP, UAS-CG17109 RNAi			4h 5% O2 (Hypoxia)	CG17109 RNAi	823	1786	1020	1602	802
		AA	lz-Gal4 UAS-EGFP, UAS-Naxd RNAi			21% O2 (Normoxia)	Naxd RNAi	1877	1771	1860	1377	2664	2442	1226	1027	2257	3167	2940	1568	3066	1970	2601	3404	2114	1927	2647	2039
		AB	lz-Gal4 UAS-EGFP, UAS-Naxd RNAi			4h 5% O2 (Hypoxia)	Naxd RNAi	691	2455	1589	357	519	1839	516	1268	849	349	956	616	1120	948	388	754	830	563
		AC	lz-Gal4 UAS-EGFP, UAS-peb RNAi			21% O2 (Normoxia)	peb RNAi	2499	1536	1651	2908	1912	1801	2243	1746	2133	972	1450	1145	1241	1942	2149	2320
		AD	lz-Gal4 UAS-EGFP, UAS-peb RNAi			4h 5% O2 (Hypoxia)	peb RNAi	1493	595	1214	1071	1042	1082	640	1017	913	1022	904	834
		AE	lz-Gal4 UAS-EGFP, UAS-tna RNAi			21% O2 (Normoxia)	tna RNAi	3674	1938	2274	2915	1743	1570	1686	1869
		AF	lz-Gal4 UAS-EGFP, UAS-tna RNAi			4h 5% O2 (Hypoxia)	tna RNAi	1119	1518	1461	1824	1819	1465	1151	1402
Extended Data Figure 4g	Y axis	Column	Genotype	Condition 1	Condition 2	Column name
	Pxn+ plasmatocyte/Larva	A	w1118	Circulation	21% O2 (Normoxia)	w1118	3674	3743	2661	3807	2860	3179	2865	3545	2977	2832	2682	3234	3761	3803	3051	3967	3328	3493	3116	2712	3119	2797	2702	2949	3179
		B	w1118		4h 5% O2 (Hypoxia)		1489	917	1067	661	960	887	657	1026	1038	955	830	887	890	1351	1233	743	1183	749	674	805	714	1245	546	531	1199	960
		C	PPO1Δ		21% O2 (Normoxia)	PPO1Δ	1987	1985	1770	1355	2336	825	2246	1186	690	1634	1907	2178	1847	3144	2473	2333	2509	2479	1909	1342
		D	PPO1Δ		4h 5% O2 (Hypoxia)	PPO1Δ	559	414	382	500	346	357	646	435	342	654
		E	PPO2Δ		21% O2 (Normoxia)	PPO2Δ	4515	1873	3076	4736	2906	1870	1981	4439	2738	4938	4510	2614	2788	4913	2497	1725	2293	2584
		F	PPO2Δ		4h 5% O2 (Hypoxia)	PPO2Δ	3742	1681	3763	2987	1775	2982	3366	2710	2540	1966	3389	1401	3602	2180	2376	2051	1712	2511	2758
Extended Data Figure 4h	Y axis	Column	Genotype	Condition 1	Condition 2	Condition 3	Column name
	lz+ crystal cell/Larva	A	lz-Gal4 UAS-EGFP	Circulation	lz-Gal4 UAS-EGFP	21% O2 (Normoxia)	OreR	99	82	55	141	63	85	53	77	51	65	52	67	60	105	92	79	60	81	75	62	73	85	64	63	71	74	62	67	68	74	80	87	147	92	153	58	86	68	100	71	84	114
		B	lz-Gal4 UAS-EGFP			4h 5% O2 (Hypoxia)	OreR	35	72	35	49	43	25	21	17	29	55	35	46	86	17	24	46	88	20	93	36	33	44	24	29	15	49	16	27	73	26	37	71	28	94	49	42	19	39	58	58	88	50
		C	lz-Gal4 UAS-EGFP, UAS-PPO1 RNAi			21% O2 (Normoxia)	PPO1 RNAi	93	136	122	61	56	219	105	112	92	124	139	118	102
		D	lz-Gal4 UAS-EGFP, UAS-PPO1 RNAi			4h 5% O2 (Hypoxia)	PPO1 RNAi	89	124	42	94	16	57	44	71	20	34	79	32
		E	lz-Gal4 UAS-EGFP, UAS-fok RNAi			21% O2 (Normoxia)	fok RNAi	68	60	65	143	63	97	97	73	71	108	63	58	98	65
		F	lz-Gal4 UAS-EGFP, UAS-fok RNAi			4h 5% O2 (Hypoxia)	fok RNAi	85	59	86	76	21	64	78	52	84	36
		G	lz-Gal4 UAS-EGFP, UAS-CG10467 RNAi			21% O2 (Normoxia)	CG10467 RNAi	150	45	112	149	107	124	119	104
		H	lz-Gal4 UAS-EGFP, UAS-CG10467 RNAi			4h 5% O2 (Hypoxia)	CG10467 RNAi	118	67	75	94	172	68	107
		I	lz-Gal4 UAS-EGFP, UAS-Men RNAi			21% O2 (Normoxia)	Men RNAi	87	90	80	132	122	107	117	94	90	138	91	96	121	96	139
		J	lz-Gal4 UAS-EGFP, UAS-Men RNAi			4h 5% O2 (Hypoxia)	Men RNAi	61	53	37	45	42	71	48	64	44	38	41	46	30	41	38
		K	lz-Gal4 UAS-EGFP, UAS-CG15343 RNAi			21% O2 (Normoxia)	CG15343 RNAi	96	95	81	73	118	65	126	100	106	107	66	77	92	69	112	175	60	105
		L	lz-Gal4 UAS-EGFP, UAS-CG15343 RNAi			4h 5% O2 (Hypoxia)	CG15343 RNAi	58	36	50	37	53	43	81	60
		M	lz-Gal4 UAS-EGFP, UAS-Pde1c RNAi			21% O2 (Normoxia)	Pde1c RNAi	89	100	109	182	76	78	71	83	95	96	78	98	82	118	119	93	86	89	92	119	154	105	59	121	83	105	91	57	48
		N	lz-Gal4 UAS-EGFP, UAS-Pde1c RNAi			4h 5% O2 (Hypoxia)	Pde1c RNAi	77	38	68	31	54	91	39	70	98	55	28	46	60	76	54
		O	lz-Gal4 UAS-EGFP, UAS-CG9119 RNAi			21% O2 (Normoxia)	CG9119 RNAi	119	105	146	109	88	133	112	107	121	127	146	95	113
		P	lz-Gal4 UAS-EGFP, UAS-CG9119 RNAi			4h 5% O2 (Hypoxia)	CG9119 RNAi	48	50	32	89	63	90	55	28	35	83	32	59	59	33
		Q	lz-Gal4 UAS-EGFP, UAS-CG7860 RNAi			21% O2 (Normoxia)	CG7860 RNAi	94	114	88	99	133	81	88	101	127	91	84	113	142	111	96
		R	lz-Gal4 UAS-EGFP, UAS-CG7860 RNAi			4h 5% O2 (Hypoxia)	CG7860 RNAi	72	77	60	75	36	55	64	68	75	59	80	39	35	76	52
		S	lz-Gal4 UAS-EGFP, UAS-CG10469 RNAi			21% O2 (Normoxia)	CG10469 RNAi	63	74	43	68	91	44	59	81	90	51
		T	lz-Gal4 UAS-EGFP, UAS-CG10469 RNAi			4h 5% O2 (Hypoxia)	CG10469 RNAi	28	30	40	39	31	27	29	48	37	32	25	32
		U	lz-Gal4 UAS-EGFP, UAS-mthl10 RNAi			21% O2 (Normoxia)	mthl10 RNAi	105	100	88	72	105	99	116	85	115	88	81	77	98	80	110	151
		V	lz-Gal4 UAS-EGFP, UAS-mthl10 RNAi			4h 5% O2 (Hypoxia)	mthl10 RNAi	35	31	62	58	31	41	53	28	31	48	63	43	29	56
		W	lz-Gal4 UAS-EGFP, UAS-Gip RNAi			21% O2 (Normoxia)	Gip RNAi	99	52	113	128	94	123	53	72	87	52	90	54	69	69	43	90	86	61	85	56	82	96
		X	lz-Gal4 UAS-EGFP, UAS-Gip RNAi			4h 5% O2 (Hypoxia)	Gip RNAi	46	53	80	67	43	73	68	39	49	71	37	40	49	97
		Y	lz-Gal4 UAS-EGFP, UAS-CG17109 RNAi			21% O2 (Normoxia)	CG17109 RNAi	110	138	130	118	105	135
		Z	lz-Gal4 UAS-EGFP, UAS-CG17109 RNAi			4h 5% O2 (Hypoxia)	CG17109 RNAi	77	27	129	60	64	77
		AA	lz-Gal4 UAS-EGFP, UAS-Naxd RNAi			21% O2 (Normoxia)	Naxd RNAi	96	115	121	114	104	136	129	141	113	211	115	64	57	106	191	180	164	151	125	57
		AB	lz-Gal4 UAS-EGFP, UAS-Naxd RNAi			4h 5% O2 (Hypoxia)	Naxd RNAi	50	49	25	31	38	90	97	51	92	43	73	89	37	22	55	63	91	64
		AC	lz-Gal4 UAS-EGFP, UAS-peb RNAi			21% O2 (Normoxia)	peb RNAi	94	107	90	76	115	118	112	83	60	66	72	54	114	98	64	87
		AD	lz-Gal4 UAS-EGFP, UAS-peb RNAi			4h 5% O2 (Hypoxia)	peb RNAi	44	36	48	48	36	41	26	25	44	27	26	28
		AE	lz-Gal4 UAS-EGFP, UAS-tna RNAi			21% O2 (Normoxia)	tna RNAi	161	83	96	146	94	101	44
		AF	lz-Gal4 UAS-EGFP, UAS-tna RNAi			4h 5% O2 (Hypoxia)	tna RNAi	48	36	39	65	35	68	116	42
Extended Data Figure 4i	Y axis	Column	Genotype	Condition 1	Condition 2	Column name
	lz+ crystal cell/Larva	A	w1118	Circulation	21% O2 (Normoxia)	w1118	123	167	184	154	126	155	189	174	122	104	145	133	188	183	164	61	94	86	72
		B	w1118		4h 5% O2 (Hypoxia)		37	44	32	35	40	42	35	30	44	34
		C	PPO1Δ		21% O2 (Normoxia)	PPO1Δ	122	105	116	88	100	89	120	105	82	59	176	61	103	117	77	131	55
		D	PPO1Δ		4h 5% O2 (Hypoxia)	PPO1Δ	23	12	28	15	30	22	21	22	15
		E	PPO2Δ		21% O2 (Normoxia)	PPO2Δ	143	164	72	91	227	105	95	73	55	98	104	53	54	145	93	113	148
		F	PPO2Δ		4h 5% O2 (Hypoxia)	PPO2Δ	93	97	57	78	85	49	92	104	86	139	118	122	75	149	65	73	80	73	103	106
Extended Data Figure 4j	Y axis	Column	Genotype	Column name
	Relative mRNA Expression/Rp49	A	HmlΔ-Gal4 ; UAS-FLP; ubi-FRT-STOP-FRT-Gal4	HLT/+	1.00901	0.980082	1.01121
		B	HmlΔ-Gal4 ; UAS-FLP; ubi-FRT-STOP-FRT-Gal4, UAS-PPO2 RNAi	HLT/PPO2 RNAi	0.548516	0.514739	0.519468
Extended Data Figure 4k	Y axis	Column	Genotype	Column name
	Relative mRNA Expression/Rp49	A	HmlΔ-Gal4 UAS-EGFP	Hml>GFP/+	1.0408	0.973544	0.986904
		B	HmlΔ-Gal4 UAS-EGFP, UAS-CAH2 RNAi	Hml>GFP/CAH2 RNAi	0.319809	0.345527	0.338462
Extended Data Figure 4l	Y axis	Column	Genotype	Column name
	Relative mRNA Expression/Rp49	A	HmlΔ-Gal4 ; UAS-FLP; ubi-FRT-STOP-FRT-Gal4	HLT/+	1.06954	0.955552	0.978471
		B	HmlΔ-Gal4 ; UAS-FLP; ubi-FRT-STOP-FRT-Gal4, UAS-MtnA RNAi	HLT/MtnA RNAi	0.569848	0.556284	0.50053
Extended Data Figure 4m	Y axis	Column	Genotype	Column name
	Relative mRNA Expression/Rp49	A	HmlΔ-Gal4 ; UAS-FLP; ubi-FRT-STOP-FRT-Gal4	HLT/+	1.00985	0.978109	1.01241
		B	HmlΔ-Gal4 ; UAS-FLP; ubi-FRT-STOP-FRT-Gal4, UAS-Atox1 RNAi	HLT/Atox1 RNAi	0.0676035	0.0700836	0.0573834
Extended Data Figure 4n	Y axis	Column	Genotype	Column name
	Relative mRNA Expression/Rp49	A	HmlΔ-Gal4 ; UAS-FLP; ubi-FRT-STOP-FRT-Gal4	HLT/+	0.987616	1.04693	0.96715
		B	HmlΔ-Gal4 ; UAS-FLP; ubi-FRT-STOP-FRT-Gal4, UAS-Ctr1A RNAi	HLT/Ctr1A RNAi	0.0636674	0.0670655	0.0666416
Extended Data Figure 4o	Y axis	Column	Genotype	Column name
	Relative mRNA Expression/Rp49	A	HmlΔ-Gal4 ; UAS-FLP; ubi-FRT-STOP-FRT-Gal4	HLT/+	0.978582	1.04984	0.973376
		B	HmlΔ-Gal4 ; UAS-FLP; ubi-FRT-STOP-FRT-Gal4, UAS-PPO1 RNAi	HLT/PPO1 RNAi	0.611892	0.582494	0.598927
[truncated: 8 more columns]

## Sheet: Extended Data Figure 5
Extended Data Figure 5 Source Data
Extended Data Figure 5b	Y axis	Column	Genotype	Condition 1	Condition 2	Condition 3	Column name
	Phase of PPO2 (%)/Larva	A	w1118	Total hemocytes	21% O2 (Normoxia)	PPO2Crystal	21% O2	63	64.5	70	63.6	61	67	68	69.7	67	68	69.7	74.8	72	72
						PPO2Cytosol		37	35.5	30	36.4	39	33	32	30.3	33	32	30.3	25.2	28	28
		B	w1118		60% O2 (Hyperoxia)	PPO2Crystal	60% O2	78.7879	58.6207	76	72.973	72.973	68.8679	77.9528	70.4225	67.2345
						PPO2Cytosol		21.2121	41.3793	24	27.027	27.027	31.1321	22.0472	29.5775	32.7655
Extended Data Figure 5d	Y axis	Column name
	10mm Absorbance	X axis	Wavelength (nm)	449.99	449.493	448.995	448.497	448	447.502	447.004	446.506	446.008	445.51	445.012	444.514	444.016	443.518	442.981	442.483	441.985	441.486	440.988	440.489	439.991	439.492	438.994	438.495	437.997	437.498	436.999	436.5	436.001	435.503	435.004	434.505	434.006	433.507	433.007	432.508	432.009	431.51	431.011	430.511	430.012	429.513	429.013	428.514	428.014	427.514
		L.polyphemus Hc2_FLAG	10mm Absorbance	0.0197619	0.0194098	0.0191885	0.0197237	0.0194285	0.0195746	0.020063	0.019093	0.0194639	0.0192712	0.0197593	0.0193286	0.0198509	0.0196562	0.0202328	0.0195573	0.0202049	0.0197108	0.0198145	0.0202125	0.0200715	0.0199113	0.0202608	0.0198863	0.0201697	0.0204893	0.0203323	0.0204582	0.0203503	0.020121	0.0202917	0.0204761	0.0206311	0.020255	0.0203674	0.0205515	0.0203642	0.0211371	0.020433	0.0207904	0.0206382	0.0209886	0.0207289	0.0208378	0.0212566	0.0213832
Extended Data Figure 5e	Y axis	Column	Genotype	Condition 1	Condition 2	Condition 3	Column name
	Phase of PPO2 (%)/Larva	A	PPO1-Gal4, UAS-PPO2WT	PPO1-Gal4/	Total hemocytes	PPO2Crystal	UAS-PPO2WT	64.3836	61.6564	68.2779	62.3529	58.4302	58.5526
						PPO2Cytosol		35.6164	38.3436	31.7221	37.6471	41.5698	41.4474
		B	PPO1-Gal4, UAS-PPO2H212NH369N			PPO2Crystal	UAS-PPO2H212NH369N	30.1498	31.1111	29.2683	32.8194	32.0366
						PPO2Cytosol		69.8502	68.8889	70.7317	67.1806	67.9634
		C	PPO1-Gal4, UAS-PPO2R50A			PPO2Crystal	UAS-PPO2R50A	75.9615	50.9091	66.1017	67.619	60.6061
						PPO2Cytosol		24.0385	49.0909	33.8983	32.381	39.3939
Extended Data Figure 5g	Y axis	Column	Column name
	Cytosolic GFP intensity (a.u.)	A	pH 4.5	456.508	886.796	768.196	874.314	916.032	675.624	960.118	863.688	1005.7	705.492	765.381	831.827	603.197	905.287	885.815	603.343	706.245	674.658	934.11	858.227	975.046	751.47	994.841	468.42	953.356	598.768	1004.86	718.541	518.674	483.49	593.207	867.822	930.786	1047.5	822.875
		B	pH 5.5	474.223	728.804	631.813	647.657	620.938	537.035	693.775	851.399	706.503	407.504	677.11	352.812	362.403	559.461	631.685	482.931	461.751	694.507	487.511	540.157	333.188	271.089	800.101	568.553	505.672	380.352	867.578	488.046	694.727	491.664	781.822	502.89	536.359	575.355	554.922	270.364	694.937
		C	pH 6.5	223.756	238.231	254.466	191.496	222.289	216.309	250.84	174.592	233.467	241.773	214.476	201.085	199.783	269.059	221.97	193.183	224.781	186.745	203.326	285.032	205.202	241.299	184.94	232.991	174.67	466.007	213.744	276.806	213.77	205.743	323.674	264.157	222.111	227.335	191.946	230.283	216.855	225.942
		D	pH 7.5	79.154	129.396	119.837	236.111	205.249	152.569	123.749	149.908	119.263	147.904	132.62	102.552	128.547	151.438	158.499	166.395	148.642	107.454	98.168	93.459	79.955	106.642	165.638	120.8	111.511	114.977	80.343	122.858	92.356	73.337	77.787	60.623	79.214	49.488	97.567	90.023	67.181	57.807	80.738	90.784	74.318	102.985	106.276
Extended Data Figure 5i	Y axis	Column	Genotype	Condition	Column name
	Cytosolic pH/Trial	A	lz-Gal4,20XUAS-6XmCherry-HA	lz-Gal4,20XUAS-6XmCherry-HA	OreR	7.25502	7.08668	6.90191	6.77106	6.54484	6.80257	7.03108	6.67926
		B	lz-Gal4,20XUAS-6XmCherry-HA, UAS-CAH2 RNAi		UAS-CAH2 RNAi	7.15466	7.04007	7.04699	6.48519	6.8446	6.94641	7.2821	6.7992	7.24399	7.45648	7.22529
		C	lz-Gal4,20XUAS-6XmCherry-HA, UAS-CAH2		UAS-CAH2	5.94035	6.80541	5.91157	6.52278	6.24778	5.87897	6.70068	6.4189	6.21781	6.87933
Extended Data Figure 5k	Y axis	Column	Genotype	Condition	Column name
	Cu2+ (a.u.)/Trial	A	Notch-Gal4 UAS-mCherry	Notch-Gal4 UAS-mCherry	OreR	204.932	227.445	122.347	132.007	164.68
		B	Notch-Gal4 UAS-mCherry, UAS-Ctr1A RNAi		Ctr1A RNAi	15.0457	28.1067	17.8658	21.238	47.9
Extended Data Figure 5m	Y axis	Column	Genotype	Condition	Column name
	Cu2+ (a.u.)/Trial	A	w1118	Normal food	Normal	90.6473	101.883	200.353	213.13	266.693	306.771	204.402	252.911
		B	w1118	6h feeding BCS 200µM food	BCS 200µM	95.957	99.4632	45.9667	49.3665	51.1453	70.7723	40.9126	39.8668	35.5478
[truncated: 262 more columns]

[truncated: 3 more sheets: Extended Data Figure 6, Extended Data Figure 7, Extended Data Figure 8]
